# Supplementary material for: Microarray profiling reveals suppressed interferon stimulated gene program in fibroblasts from scleroderma-associated interstitial lung disease
Source: Respir Res. 2013 Aug 2;14(1):80. doi: 10.1186/1465-9921-14-80 (PMC3750263; doi:10.1186/1465-9921-14-80)
Supplement: Additional file 5 — Functional annotation clustering analysis. Excel file, .xlsx extension. Using the DAVID functional annotation tool, genes over and under expressed in SSc-ILD and IPF compared to controls were clustered according to Gene Ontology biological process terms. Shown are the enriched terms within each annotation cluster with an EASE score threshold of ≤ 0.01, and an initial group membership of 5. [file 1465-9921-14-80-S5.xlsx]

## Sheet: Sheet1
Additional file 5. Functional annotation clustering analysis. Excel file, .xlsx extension
Using the DAVID functional annotation tool, genes over and under expressed in SSc-ILD and IPF compared to controls were clustered according to Gene Ontology biological process terms. Shown are the enriched terms within each annotation cluster with an EASE score threshold of ≤ 0.01, and an initial group membership of 5.

## Sheet: SSc-ILD upregulated terms
Annotation Cluster 1	Enrichment Score: 5.50
GO code	Term	Count	%	Fold Enrichment	p Value	Bonferroni	Benjamini	Probes
GO:0048856	Anatomical structure development	41	41	2.57336	2.15e-09	2.64e-06	3.78e-07	206117_AT, 221731_X_AT, 211126_S_AT, 209440_AT, 218368_S_AT, 208447_S_AT, 206924_AT, 200790_AT, 205547_S_AT, 206116_S_AT, 204136_AT, 213476_X_AT, 205266_AT, 204620_S_AT, 212099_AT, 203441_S_AT, 207828_S_AT, 212143_S_AT, 201195_S_AT, 209372_X_AT, 203510_AT, 212488_AT, 219773_AT, 210987_X_AT, 202952_S_AT, 208937_S_AT, 210845_S_AT, 209765_AT, 210511_S_AT, 210095_S_AT, 202705_AT, 203440_AT, 205066_S_…
GO:0048731	System development	38	38	2.58672	1.18e-08	1.5e-05	1.62e-06	206117_AT, 221731_X_AT, 211126_S_AT, 218368_S_AT, 209440_AT, 208447_S_AT, 206924_AT, 200790_AT, 205547_S_AT, 206116_S_AT, 204136_AT, 213476_X_AT, 205266_AT, 204620_S_AT, 212099_AT, 203441_S_AT, 207828_S_AT, 212143_S_AT, 201195_S_AT, 209372_X_AT, 203510_AT, 212488_AT, 210987_X_AT, 208937_S_AT, 210845_S_AT, 209765_AT, 210511_S_AT, 210095_S_AT, 202705_AT, 203440_AT, 205066_S_AT, 210041_S_AT, 201286_…
GO:0048513	Organ development	32	32	2.92026	2.29e-08	2.8e-05	2.82e-06	202705_AT, 206117_AT, 203440_AT, 205066_S_AT, 210041_S_AT, 211126_S_AT, 201286_AT, 218368_S_AT, 202345_S_AT, 206924_AT, 212670_AT, 200790_AT, 204320_AT, 207826_S_AT, 209427_AT, 205547_S_AT, 200606_AT, 206116_S_AT, 204136_AT, 203418_AT, 202628_S_AT, 210986_S_AT, 205266_AT, 212099_AT, 203441_S_AT, 209101_AT, 212489_AT, 207828_S_AT, 203510_AT, 212488_AT, 207390_S_AT, 210987_X_AT, 214710_S_AT, 208937…
GO:0032502	Developmental process	44	44	2.21687	3.59e-08	4.4e-05	4.03e-06	206117_AT, 221731_X_AT, 211126_S_AT, 209440_AT, 218368_S_AT, 209304_X_AT, 208447_S_AT, 206924_AT, 200790_AT, 205547_S_AT, 206116_S_AT, 204136_AT, 213476_X_AT, 205266_AT, 204620_S_AT, 212099_AT, 203441_S_AT, 207828_S_AT, 201195_S_AT, 212143_S_AT, 209372_X_AT, 203510_AT, 212488_AT, 219773_AT, 210987_X_AT, 208937_S_AT, 202952_S_AT, 210845_S_AT, 209765_AT, 210511_S_AT, 210095_S_AT, 215813_S_AT, 20512…
GO:0007275	Multicellular organismal development	40	40	2.2144	2.843e-07	0.00035	2.91e-05	206117_AT, 221731_X_AT, 211126_S_AT, 209440_AT, 218368_S_AT, 209304_X_AT, 208447_S_AT, 206924_AT, 200790_AT, 205547_S_AT, 206116_S_AT, 204136_AT, 213476_X_AT, 205266_AT, 204620_S_AT, 212099_AT, 203441_S_AT, 207828_S_AT, 212143_S_AT, 201195_S_AT, 209372_X_AT, 203510_AT, 212488_AT, 210987_X_AT, 208937_S_AT, 210845_S_AT, 209765_AT, 210511_S_AT, 210095_S_AT, 202705_AT, 207574_S_AT, 203440_AT, 205066_…
GO:0048869	Cellular developmental process	26	26	2.41722	2.8e-05	0.034	0.0019	207574_S_AT, 206117_AT, 203440_AT, 221731_X_AT, 211126_S_AT, 201286_AT, 218368_S_AT, 209304_X_AT, 206924_AT, 204320_AT, 207826_S_AT, 221685_S_AT, 200606_AT, 206116_S_AT, 209305_S_AT, 213476_X_AT, 210986_S_AT, 205266_AT, 212099_AT, 204620_S_AT, 203441_S_AT, 215646_S_AT, 204619_S_AT, 209101_AT, 207828_S_AT, 212143_S_AT, 201195_S_AT, 203510_AT, 209372_X_AT, 219773_AT, 210987_X_AT, 214710_S_AT, 20295…
GO:0032501	Multicellular organismal process	46	46	1.70465	3.4e-05	0.041	0.0022	206117_AT, 221731_X_AT, 211126_S_AT, 209440_AT, 218368_S_AT, 209304_X_AT, 208447_S_AT, 204004_AT, 206924_AT, 200790_AT, 205547_S_AT, 206116_S_AT, 204136_AT, 213476_X_AT, 205266_AT, 212099_AT, 204620_S_AT, 203441_S_AT, 207828_S_AT, 201195_S_AT, 212143_S_AT, 209372_X_AT, 203510_AT, 212488_AT, 210987_X_AT, 208937_S_AT, 210845_S_AT, 209765_AT, 210511_S_AT, 215813_S_AT, 210095_S_AT, 205128_X_AT, 20270…
GO:0009653	Anatomical structure morphogenesis	21	21	2.78257	3.6e-05	0.044	0.0022	206117_AT, 203440_AT, 221731_X_AT, 211126_S_AT, 201286_AT, 218368_S_AT, 212670_AT, 204320_AT, 221685_S_AT, 206116_S_AT, 203418_AT, 202628_S_AT, 210986_S_AT, 205266_AT, 204620_S_AT, 212099_AT, 204619_S_AT, 215646_S_AT, 203441_S_AT, 209101_AT, 212489_AT, 212488_AT, 219773_AT, 210987_X_AT, 214710_S_AT, 208937_S_AT, 202952_S_AT, 202627_S_AT, 210845_S_AT, 212665_AT, 211571_S_AT
GO:0009888	Tissue development	15	15	3.5776	5.9e-05	0.069	0.0034	210986_S_AT, 206117_AT, 205266_AT, 205066_S_AT, 209101_AT, 212489_AT, 202345_S_AT, 212488_AT, 212670_AT, 204320_AT, 207826_S_AT, 210987_X_AT, 214710_S_AT, 200606_AT, 206116_S_AT, 202627_S_AT, 210845_S_AT, 212665_AT, 204136_AT, 202628_S_AT
GO:0030154	Cell differentiation	24	24	2.32533	0.00013	0.14	0.0062	206117_AT, 207574_S_AT, 203440_AT, 221731_X_AT, 201286_AT, 211126_S_AT, 218368_S_AT, 209304_X_AT, 206924_AT, 204320_AT, 207826_S_AT, 200606_AT, 206116_S_AT, 209305_S_AT, 213476_X_AT, 210986_S_AT, 205266_AT, 204620_S_AT, 212099_AT, 203441_S_AT, 215646_S_AT, 204619_S_AT, 209101_AT, 207828_S_AT, 212143_S_AT, 201195_S_AT, 209372_X_AT, 203510_AT, 210987_X_AT, 214710_S_AT, 202952_S_AT, 212665_AT, 21051…
GO:0009611	Response to wounding	12	12	3.5911	0.00044	0.42	0.019	210986_S_AT, 206117_AT, 204620_S_AT, 215646_S_AT, 204619_S_AT, 221731_X_AT, 209101_AT, 212489_AT, 201286_AT, 206924_AT, 212488_AT, 219773_AT, 207826_S_AT, 210987_X_AT, 214710_S_AT, 200606_AT, 202627_S_AT, 206116_S_AT, 210845_S_AT, 211571_S_AT, 202628_S_AT
GO:0009605	Response to external stimulus	15	15	2.60296	0.0015	0.84	0.046	210986_S_AT, 206117_AT, 204620_S_AT, 215646_S_AT, 204619_S_AT, 221731_X_AT, 209101_AT, 212489_AT, 201286_AT, 206924_AT, 212488_AT, 204320_AT, 219773_AT, 207826_S_AT, 210987_X_AT, 214710_S_AT, 200606_AT, 206116_S_AT, 202627_S_AT, 210845_S_AT, 210511_S_AT, 201170_S_AT, 211571_S_AT, 202628_S_AT
Annotation Cluster 2	Enrichment Score: 4.23
GO code	Term	Count	%	Fold Enrichment	p Value	Bonferroni	Benjamini	Probes
GO:0048285	Organelle fission	15	15	10.3891	1.3e-10	1.61e-07	4.03e-08	203213_AT, 202705_AT, 210052_S_AT, 202954_AT, 202870_S_AT, 218039_AT, 207828_S_AT, 203214_X_AT, 209372_X_AT, 210559_S_AT, 203554_X_AT, 221685_S_AT, 219148_AT, 214710_S_AT, 204026_S_AT, 203418_AT, 213476_X_AT, 202154_X_AT
GO:0000279	M phase	17	17	8.19549	1.7e-10	2.06e-07	4.12e-08	203213_AT, 202705_AT, 210052_S_AT, 202954_AT, 202870_S_AT, 218039_AT, 207828_S_AT, 205436_S_AT, 203214_X_AT, 209372_X_AT, 210559_S_AT, 218009_S_AT, 203554_X_AT, 221685_S_AT, 219148_AT, 214710_S_AT, 204026_S_AT, 203418_AT, 213476_X_AT, 202154_X_AT
GO:0000278	Mitotic cell cycle	18	18	7.716	1.02e-10	1.25e-07	4.17e-08	203213_AT, 202705_AT, 200830_AT, 210052_S_AT, 202954_AT, 202870_S_AT, 218039_AT, 207828_S_AT, 203214_X_AT, 209372_X_AT, 210559_S_AT, 218009_S_AT, 203554_X_AT, 221685_S_AT, 219148_AT, 214710_S_AT, 204026_S_AT, 210511_S_AT, 203418_AT, 213476_X_AT, 202154_X_AT
GO:0000087	M phase of mitotic cell cycle	15	15	10.621	9.7e-11	1.2e-07	6e-08	203213_AT, 202705_AT, 210052_S_AT, 202954_AT, 202870_S_AT, 218039_AT, 207828_S_AT, 203214_X_AT, 209372_X_AT, 210559_S_AT, 203554_X_AT, 221685_S_AT, 219148_AT, 214710_S_AT, 204026_S_AT, 203418_AT, 213476_X_AT, 202154_X_AT
GO:0000280	Nuclear division	15	15	10.8141	7.7e-11	9.44e-08	9.44e-08	203213_AT, 202705_AT, 210052_S_AT, 202954_AT, 202870_S_AT, 218039_AT, 207828_S_AT, 203214_X_AT, 209372_X_AT, 210559_S_AT, 203554_X_AT, 221685_S_AT, 219148_AT, 214710_S_AT, 204026_S_AT, 203418_AT, 213476_X_AT, 202154_X_AT
GO:0007067	Mitosis	15	15	10.8141	7.7e-11	9.44e-08	9.44e-08	203213_AT, 202705_AT, 210052_S_AT, 202954_AT, 202870_S_AT, 218039_AT, 207828_S_AT, 203214_X_AT, 209372_X_AT, 210559_S_AT, 203554_X_AT, 221685_S_AT, 219148_AT, 214710_S_AT, 204026_S_AT, 203418_AT, 213476_X_AT, 202154_X_AT
GO:0022403	Cell cycle phase	18	18	6.89595	5.8e-10	7.09e-07	1.18e-07	203213_AT, 202705_AT, 210052_S_AT, 202954_AT, 202870_S_AT, 218039_AT, 207828_S_AT, 205436_S_AT, 203214_X_AT, 209372_X_AT, 210559_S_AT, 218009_S_AT, 203554_X_AT, 221685_S_AT, 219148_AT, 214710_S_AT, 204026_S_AT, 210511_S_AT, 203418_AT, 213476_X_AT, 202154_X_AT
GO:0022402	Cell cycle process	19	19	5.33368	9.4e-09	1.2e-05	1.45e-06	203213_AT, 202705_AT, 200830_AT, 210052_S_AT, 202954_AT, 202870_S_AT, 218039_AT, 207828_S_AT, 205436_S_AT, 203214_X_AT, 209372_X_AT, 210559_S_AT, 218009_S_AT, 203554_X_AT, 221685_S_AT, 219148_AT, 214710_S_AT, 204026_S_AT, 210511_S_AT, 203418_AT, 213476_X_AT, 202154_X_AT
GO:0051726	Regulation of cell cycle	13	13	6.22927	9.4e-07	0.0012	8.92e-05	203213_AT, 207574_S_AT, 205266_AT, 202954_AT, 212099_AT, 218039_AT, 207828_S_AT, 205436_S_AT, 209304_X_AT, 203214_X_AT, 210559_S_AT, 207826_S_AT, 214710_S_AT, 204026_S_AT, 210511_S_AT, 203418_AT, 209305_S_AT
GO:0007049	Cell cycle	19	19	3.88341	1.1e-06	0.0014	9.67e-05	203213_AT, 202705_AT, 200830_AT, 210052_S_AT, 202954_AT, 202870_S_AT, 218039_AT, 207828_S_AT, 205436_S_AT, 203214_X_AT, 209372_X_AT, 210559_S_AT, 218009_S_AT, 203554_X_AT, 221685_S_AT, 219148_AT, 214710_S_AT, 204026_S_AT, 210511_S_AT, 203418_AT, 213476_X_AT, 202154_X_AT
GO:0051301	Cell division	11	11	5.91415	1.5e-05	0.018	0.0011	203213_AT, 202705_AT, 202954_AT, 202870_S_AT, 218039_AT, 207828_S_AT, 203214_X_AT, 210559_S_AT, 203554_X_AT, 218009_S_AT, 214710_S_AT, 204026_S_AT, 203418_AT
GO:0006996	Organelle organization	23	23	2.7387	1.6e-05	0.019	0.0012	202705_AT, 206117_AT, 209209_S_AT, 202954_AT, 212670_AT, 218009_S_AT, 221685_S_AT, 218788_S_AT, 201292_AT, 219148_AT, 206116_S_AT, 203418_AT, 213476_X_AT, 203213_AT, 210986_S_AT, 205967_AT, 210052_S_AT, 202870_S_AT, 201291_S_AT, 218039_AT, 207828_S_AT, 205436_S_AT, 203214_X_AT, 209372_X_AT, 210559_S_AT, 203554_X_AT, 210987_X_AT, 214710_S_AT, 204026_S_AT, 202154_X_AT
GO:0016043	Cellular component organization	32	32	2.03179	6.1e-05	0.072	0.0034	202705_AT, 206117_AT, 209209_S_AT, 203440_AT, 202954_AT, 209191_AT, 221731_X_AT, 212670_AT, 218009_S_AT, 204320_AT, 221685_S_AT, 218788_S_AT, 219148_AT, 201292_AT, 206116_S_AT, 201477_S_AT, 203418_AT, 213476_X_AT, 203213_AT, 210986_S_AT, 209773_S_AT, 205967_AT, 210052_S_AT, 202870_S_AT, 201890_AT, 204620_S_AT, 204619_S_AT, 215646_S_AT, 203441_S_AT, 201291_S_AT, 201037_AT, 218039_AT, 212489_AT, 20…
GO:0007059	Chromosome segregation	6	6	11.7486	0.00015	0.17	0.0069	203554_X_AT, 221685_S_AT, 201292_AT, 201291_S_AT, 204026_S_AT, 218039_AT, 207828_S_AT
GO:0031399	Regulation of protein modification process	9	9	4.83885	0.00049	0.46	0.021	210559_S_AT, 203213_AT, 206924_AT, 200830_AT, 205266_AT, 202870_S_AT, 202954_AT, 214710_S_AT, 205066_S_AT, 210095_S_AT, 203214_X_AT, 212143_S_AT
GO:0051246	Regulation of protein metabolic process	12	12	3.48586	0.00056	0.501	0.023	203213_AT, 200830_AT, 205266_AT, 202954_AT, 202870_S_AT, 205066_S_AT, 203214_X_AT, 212143_S_AT, 210559_S_AT, 206924_AT, 214710_S_AT, 221539_AT, 210845_S_AT, 202779_S_AT, 210095_S_AT
GO:0031145	Anaphase-promoting complex-dependent proteasomal ubiquitin-dependent protein catabolic process	5	5	12.2005	0.00071	0.59	0.028	210559_S_AT, 203213_AT, 200830_AT, 202870_S_AT, 202954_AT, 214710_S_AT, 203214_X_AT
GO:0051437	Positive regulation of ubiquitin-protein ligase activity during mitotic cell cycle	5	5	11.6623	0.00085	0.65	0.032	210559_S_AT, 203213_AT, 200830_AT, 202870_S_AT, 202954_AT, 214710_S_AT, 203214_X_AT
GO:0051443	Positive regulation of ubiquitin-protein ligase activity	5	5	11.3291	0.00094	0.69	0.035	210559_S_AT, 203213_AT, 200830_AT, 202870_S_AT, 202954_AT, 214710_S_AT, 203214_X_AT
GO:0051439	Regulation of ubiquitin-protein ligase activity during mitotic cell cycle	5	5	11.1695	0.00099	0.71	0.035	210559_S_AT, 203213_AT, 200830_AT, 202870_S_AT, 202954_AT, 214710_S_AT, 203214_X_AT
GO:0007017	Microtubule-based process	8	8	5.01523	0.001	0.71	0.035	209372_X_AT, 218009_S_AT, 221685_S_AT, 202954_AT, 209191_AT, 204026_S_AT, 218039_AT, 202154_X_AT, 213476_X_AT
GO:0051351	Positive regulation of ligase activity	5	5	10.8635	0.0011	0.74	0.036	210559_S_AT, 203213_AT, 200830_AT, 202870_S_AT, 202954_AT, 214710_S_AT, 203214_X_AT
GO:0031401	Positive regulation of protein modification process	7	7	5.93715	0.0011	0.74	0.037	210559_S_AT, 203213_AT, 206924_AT, 200830_AT, 205266_AT, 202870_S_AT, 202954_AT, 214710_S_AT, 203214_X_AT
GO:0051438	Regulation of ubiquitin-protein ligase activity	5	5	10.1671	0.0014	0.83	0.045	210559_S_AT, 203213_AT, 200830_AT, 202870_S_AT, 202954_AT, 214710_S_AT, 203214_X_AT
GO:0051340	Regulation of ligase activity	5	5	9.79054	0.0016	0.87	0.049	210559_S_AT, 203213_AT, 200830_AT, 202870_S_AT, 202954_AT, 214710_S_AT, 203214_X_AT
GO:0031398	Positive regulation of protein ubiquitination	5	5	9.44088	0.0019	0.89	0.054	210559_S_AT, 203213_AT, 200830_AT, 202870_S_AT, 202954_AT, 214710_S_AT, 203214_X_AT
GO:0007093	Mitotic cell cycle checkpoint	4	4	14.7541	0.0024	0.95	0.068	210559_S_AT, 203213_AT, 204026_S_AT, 207828_S_AT, 203418_AT, 203214_X_AT
GO:0000075	Cell cycle checkpoint	5	5	8.71466	0.0025	0.95	0.069	210559_S_AT, 203213_AT, 204026_S_AT, 207828_S_AT, 205436_S_AT, 203418_AT, 203214_X_AT
GO:0048523	Negative regulation of cellular process	21	21	2.00647	0.0026	0.96	0.069	200830_AT, 206117_AT, 202954_AT, 205066_S_AT, 203592_S_AT, 204004_AT, 206924_AT, 207826_S_AT, 221539_AT, 206116_S_AT, 201170_S_AT, 203213_AT, 210986_S_AT, 205967_AT, 205266_AT, 202870_S_AT, 212099_AT, 207828_S_AT, 212143_S_AT, 203214_X_AT, 210559_S_AT, 219773_AT, 210987_X_AT, 208937_S_AT, 210511_S_AT, 215813_S_AT, 210095_S_AT, 205128_X_AT
GO:0007346	Regulation of mitotic cell cycle	6	6	6.26079	0.0026	0.96	0.07	210559_S_AT, 203213_AT, 202954_AT, 204026_S_AT, 218039_AT, 207828_S_AT, 203418_AT, 203214_X_AT
GO:0032268	Regulation of cellular protein metabolic process	10	10	3.34613	0.0027	0.97	0.071	203213_AT, 200830_AT, 205266_AT, 202954_AT, 202870_S_AT, 205066_S_AT, 212143_S_AT, 203214_X_AT, 210559_S_AT, 206924_AT, 214710_S_AT, 221539_AT, 210095_S_AT
GO:0048519	Negative regulation of biological process	22	22	1.92569	0.0032	0.98	0.078	200830_AT, 206117_AT, 202954_AT, 205066_S_AT, 203592_S_AT, 204004_AT, 206924_AT, 207826_S_AT, 221539_AT, 206116_S_AT, 201170_S_AT, 202628_S_AT, 203213_AT, 210986_S_AT, 205967_AT, 205266_AT, 202870_S_AT, 212099_AT, 207828_S_AT, 212143_S_AT, 203214_X_AT, 210559_S_AT, 219773_AT, 210987_X_AT, 202627_S_AT, 208937_S_AT, 210511_S_AT, 210095_S_AT, 215813_S_AT, 205128_X_AT
GO:0032270	Positive regulation of cellular protein metabolic process	7	7	4.76501	0.0033	0.98	0.079	210559_S_AT, 203213_AT, 206924_AT, 200830_AT, 205266_AT, 202870_S_AT, 202954_AT, 214710_S_AT, 203214_X_AT
GO:0031396	Regulation of protein ubiquitination	5	5	7.93034	0.0035	0.99	0.081	210559_S_AT, 203213_AT, 200830_AT, 202870_S_AT, 202954_AT, 214710_S_AT, 203214_X_AT
GO:0010498	Proteasomal protein catabolic process	5	5	7.77484	0.0038	0.99	0.086	210559_S_AT, 203213_AT, 200830_AT, 202870_S_AT, 202954_AT, 214710_S_AT, 203214_X_AT
GO:0043161	Proteasomal ubiquitin-dependent protein catabolic process	5	5	7.77484	0.0038	0.99	0.086	210559_S_AT, 203213_AT, 200830_AT, 202870_S_AT, 202954_AT, 214710_S_AT, 203214_X_AT
GO:0051247	Positive regulation of protein metabolic process	7	7	4.56892	0.0041	0.99	0.091	210559_S_AT, 203213_AT, 206924_AT, 200830_AT, 205266_AT, 202870_S_AT, 202954_AT, 214710_S_AT, 203214_X_AT
GO:0031324	Negative regulation of cellular metabolic process	12	12	2.64345	0.005	0.99	0.103	200830_AT, 202954_AT, 202870_S_AT, 205066_S_AT, 207828_S_AT, 212143_S_AT, 204004_AT, 207826_S_AT, 221539_AT, 208937_S_AT, 210511_S_AT, 201170_S_AT, 210095_S_AT
GO:0051239	Regulation of multicellular organismal process	14	14	2.36979	0.0052	0.99	0.104	210986_S_AT, 205967_AT, 206117_AT, 205266_AT, 203440_AT, 212099_AT, 205066_S_AT, 203441_S_AT, 207828_S_AT, 218368_S_AT, 212143_S_AT, 210987_X_AT, 208937_S_AT, 202627_S_AT, 206116_S_AT, 210511_S_AT, 210095_S_AT, 201170_S_AT, 215813_S_AT, 202628_S_AT, 205128_X_AT
GO:0032269	Negative regulation of cellular protein metabolic process	6	6	5.28689	0.0053	0.99	0.11	200830_AT, 202870_S_AT, 202954_AT, 205066_S_AT, 221539_AT, 210095_S_AT, 212143_S_AT
GO:0010605	Negative regulation of macromolecule metabolic process	12	12	2.59303	0.0058	0.99	0.11	200830_AT, 202954_AT, 202870_S_AT, 205066_S_AT, 207828_S_AT, 212143_S_AT, 204004_AT, 207826_S_AT, 221539_AT, 208937_S_AT, 210511_S_AT, 201170_S_AT, 210095_S_AT
GO:0051248	Negative regulation of protein metabolic process	6	6	5.08899	0.0062	0.99	0.12	200830_AT, 202870_S_AT, 202954_AT, 205066_S_AT, 221539_AT, 210095_S_AT, 212143_S_AT
GO:0031400	Negative regulation of protein modification process	5	5	6.66415	0.0065	0.99	0.12	200830_AT, 202870_S_AT, 202954_AT, 205066_S_AT, 210095_S_AT, 212143_S_AT
GO:0009892	Negative regulation of metabolic process	12	12	2.4401	0.0089	0.99	0.15	200830_AT, 202954_AT, 202870_S_AT, 205066_S_AT, 207828_S_AT, 212143_S_AT, 204004_AT, 207826_S_AT, 221539_AT, 208937_S_AT, 210511_S_AT, 201170_S_AT, 210095_S_AT
Annotation Cluster 3	Enrichment Score: 3.33
GO code	Term	Count	%	Fold Enrichment	p Value	Bonferroni	Benjamini	Probes
GO:0006950	Response to stress	25	25	2.35322	6.9e-05	0.081	0.0037	206117_AT, 207574_S_AT, 221731_X_AT, 201286_AT, 209304_X_AT, 206924_AT, 207826_S_AT, 201292_AT, 200606_AT, 206116_S_AT, 213725_X_AT, 203418_AT, 209305_S_AT, 202628_S_AT, 203213_AT, 210986_S_AT, 212345_S_AT, 204620_S_AT, 213791_AT, 201291_S_AT, 215646_S_AT, 204619_S_AT, 209101_AT, 202619_S_AT, 212489_AT, 205436_S_AT, 203214_X_AT, 210559_S_AT, 212488_AT, 203554_X_AT, 219773_AT, 210987_X_AT, 214710_…
GO:0042060	Wound healing	8	8	6.64321	0.00019	0.21	0.0085	210986_S_AT, 206117_AT, 201286_AT, 212489_AT, 212488_AT, 206924_AT, 210987_X_AT, 214710_S_AT, 200606_AT, 202627_S_AT, 206116_S_AT, 210845_S_AT, 202628_S_AT
GO:0009611	Response to wounding	12	12	3.5911	0.00044	0.42	0.019	210986_S_AT, 206117_AT, 204620_S_AT, 215646_S_AT, 204619_S_AT, 221731_X_AT, 209101_AT, 212489_AT, 201286_AT, 206924_AT, 212488_AT, 219773_AT, 207826_S_AT, 210987_X_AT, 214710_S_AT, 200606_AT, 202627_S_AT, 206116_S_AT, 210845_S_AT, 211571_S_AT, 202628_S_AT
GO:0009605	Response to external stimulus	15	15	2.60296	0.0015	0.84	0.046	210986_S_AT, 206117_AT, 204620_S_AT, 215646_S_AT, 204619_S_AT, 221731_X_AT, 209101_AT, 212489_AT, 201286_AT, 206924_AT, 212488_AT, 204320_AT, 219773_AT, 207826_S_AT, 210987_X_AT, 214710_S_AT, 200606_AT, 206116_S_AT, 202627_S_AT, 210845_S_AT, 210511_S_AT, 201170_S_AT, 211571_S_AT, 202628_S_AT
GO:0050896	Response to stimulus	35	35	1.58516	0.0028	0.97	0.07	206117_AT, 221731_X_AT, 209304_X_AT, 206924_AT, 221539_AT, 206116_S_AT, 213725_X_AT, 201170_S_AT, 213476_X_AT, 203213_AT, 205266_AT, 204620_S_AT, 201291_S_AT, 207828_S_AT, 210559_S_AT, 203510_AT, 212488_AT, 219773_AT, 210987_X_AT, 208937_S_AT, 210845_S_AT, 201242_S_AT, 210511_S_AT, 202620_S_AT, 215813_S_AT, 205128_X_AT, 207574_S_AT, 205066_S_AT, 201286_AT, 204320_AT, 207826_S_AT, 201292_AT, 20060…
Annotation Cluster 4	Enrichment Score: 2.66
GO code	Term	Count	%	Fold Enrichment	p Value	Bonferroni	Benjamini	Probes
GO:0009653	Anatomical structure morphogenesis	21	21	2.78257	3.6e-05	0.044	0.0022	206117_AT, 203440_AT, 221731_X_AT, 211126_S_AT, 201286_AT, 218368_S_AT, 212670_AT, 204320_AT, 221685_S_AT, 206116_S_AT, 203418_AT, 202628_S_AT, 210986_S_AT, 205266_AT, 204620_S_AT, 212099_AT, 204619_S_AT, 215646_S_AT, 203441_S_AT, 209101_AT, 212489_AT, 212488_AT, 219773_AT, 210987_X_AT, 214710_S_AT, 208937_S_AT, 202952_S_AT, 202627_S_AT, 210845_S_AT, 212665_AT, 211571_S_AT
GO:0001568	Blood vessel development	7	7	4.53162	0.0043	0.99	0.093	212488_AT, 203440_AT, 212099_AT, 203441_S_AT, 208937_S_AT, 209101_AT, 212665_AT, 212489_AT, 218368_S_AT
GO:0001944	Vasculature development	7	7	4.4233	0.0048	0.99	0.101	212488_AT, 203440_AT, 212099_AT, 203441_S_AT, 208937_S_AT, 209101_AT, 212665_AT, 212489_AT, 218368_S_AT
GO:0016477	Cell migration	7	7	4.02263	0.0075	0.99	0.13	203440_AT, 204620_S_AT, 203441_S_AT, 215646_S_AT, 204619_S_AT, 221731_X_AT, 209101_AT, 212489_AT, 218368_S_AT, 203510_AT, 212488_AT, 208937_S_AT, 211571_S_AT
GO:0006928	Cell motion	9	9	3.00518	0.0095	0.99	0.16	210986_S_AT, 206117_AT, 203440_AT, 204620_S_AT, 203441_S_AT, 215646_S_AT, 204619_S_AT, 221731_X_AT, 209101_AT, 212489_AT, 218368_S_AT, 203510_AT, 212488_AT, 210987_X_AT, 208937_S_AT, 206116_S_AT, 210845_S_AT, 211571_S_AT

## Sheet: SSc-ILD downregulated terms
Annotation Cluster 1	Enrichment Score: 11.53
GO code	Term	Count	%	Fold Enrichment	p Value	Bonferroni	Benjamini	Probes
GO:0050896	Response to stimulus	116	44.4444	2.03295	4.37e-17	8.79e-14	2.93e-14	202869_AT, 205875_S_AT, 218400_AT, 211122_S_AT, 204972_AT, 211911_X_AT, 202912_AT, 201425_AT, 201427_S_AT, 201471_S_AT, 208966_X_AT, 205798_AT, 213932_X_AT, 203882_AT, 205870_AT, 202864_S_AT, 210797_S_AT, 208848_AT, 202859_X_AT, 214022_S_AT, 221477_S_AT, 209140_X_AT, 203045_AT, 211529_X_AT, 206332_S_AT, 213258_AT, 208747_S_AT, 221875_X_AT, 211367_S_AT, 204994_AT, 200904_AT, 203438_AT, 213797_AT, …
GO:0006950	Response to stress	71	27.2031	2.58608	2.96e-14	5.94e-11	9.903e-12	205875_S_AT, 211122_S_AT, 211911_X_AT, 202912_AT, 201425_AT, 201427_S_AT, 208966_X_AT, 201471_S_AT, 205870_AT, 202864_S_AT, 208848_AT, 202859_X_AT, 221477_S_AT, 203045_AT, 209140_X_AT, 211529_X_AT, 206332_S_AT, 213258_AT, 208747_S_AT, 211367_S_AT, 204994_AT, 213797_AT, 204211_X_AT, 209124_AT, 209383_AT, 216841_S_AT, 201009_S_AT, 214459_X_AT, 206025_S_AT, 208812_X_AT, 200838_AT, 208965_S_AT, 20235…
GO:0006952	Defense response	40	15.3257	3.9918	1.89e-13	3.79e-10	5.43e-11	218943_S_AT, 208579_X_AT, 210514_X_AT, 211122_S_AT, 211911_X_AT, 204533_AT, 208729_X_AT, 205870_AT, 202864_S_AT, 211506_S_AT, 202859_X_AT, 209140_X_AT, 211529_X_AT, 208747_S_AT, 204994_AT, 206336_AT, 210218_S_AT, 213797_AT, 206157_AT, 207510_AT, 209124_AT, 206025_S_AT, 214459_X_AT, 208812_X_AT, 200986_AT, 207196_S_AT, 210163_AT, 204470_AT, 202357_S_AT, 202948_AT, 215388_S_AT, 221087_S_AT, 211799_…
GO:0009611	Response to wounding	34	13.0268	3.93719	2.77e-11	5.57e-08	5.06e-09	210163_AT, 204470_AT, 211122_S_AT, 202357_S_AT, 215388_S_AT, 202912_AT, 221087_S_AT, 218284_AT, 210664_S_AT, 216598_S_AT, 203964_AT, 203131_AT, 209774_X_AT, 204533_AT, 209676_AT, 205870_AT, 210133_AT, 202446_S_AT, 202859_X_AT, 211506_S_AT, 208436_S_AT, 221477_S_AT, 203045_AT, 213258_AT, 208747_S_AT, 215223_S_AT, 205782_AT, 206336_AT, 212067_S_AT, 217767_AT, 206026_S_AT, 206157_AT, 202430_S_AT, 20…
GO:0009605	Response to external stimulus	45	17.2414	3.02169	5.37e-11	1.08e-07	9.01e-09	211122_S_AT, 221841_S_AT, 202912_AT, 210664_S_AT, 204533_AT, 209676_AT, 205870_AT, 202864_S_AT, 209969_S_AT, 211506_S_AT, 202859_X_AT, 221477_S_AT, 203045_AT, 213258_AT, 201008_S_AT, 201010_S_AT, 208747_S_AT, 215223_S_AT, 204863_S_AT, 212196_AT, 205782_AT, 203438_AT, 206336_AT, 210218_S_AT, 206157_AT, 209124_AT, 207510_AT, 209383_AT, 216841_S_AT, 201009_S_AT, 204933_S_AT, 206025_S_AT, 200838_AT, …
GO:0006954	Inflammatory response	25	9.57854	4.72107	5.91e-10	1.19e-06	9.15e-08	210163_AT, 204470_AT, 211122_S_AT, 202357_S_AT, 215388_S_AT, 221087_S_AT, 203964_AT, 216598_S_AT, 209774_X_AT, 204533_AT, 205870_AT, 210133_AT, 202859_X_AT, 211506_S_AT, 208436_S_AT, 208747_S_AT, 206336_AT, 206026_S_AT, 217767_AT, 212067_S_AT, 206157_AT, 206584_AT, 207510_AT, 209124_AT, 203989_X_AT, 206025_S_AT, 208075_S_AT, 200986_AT
GO:0042221	Response to chemical stimulus	50	19.1571	2.39555	9.52e-09	1.91e-05	1.28e-06	211122_S_AT, 221841_S_AT, 202912_AT, 201425_AT, 201502_S_AT, 202820_AT, 201427_S_AT, 209357_AT, 204533_AT, 202864_S_AT, 208848_AT, 211506_S_AT, 202859_X_AT, 209969_S_AT, 221477_S_AT, 200878_AT, 201010_S_AT, 201008_S_AT, 215223_S_AT, 208747_S_AT, 204863_S_AT, 211367_S_AT, 202436_S_AT, 212196_AT, 203438_AT, 206336_AT, 210218_S_AT, 204211_X_AT, 207510_AT, 209124_AT, 216841_S_AT, 209383_AT, 204933_S_…
Annotation Cluster 2	Enrichment Score: 5.16
GO code	Term	Count	%	Fold Enrichment	p Value	Bonferroni	Benjamini	Probes
GO:0042127	Regulation of cell proliferation	42	16.092	3.27535	2.42e-11	4.86e-08	4.86e-09	203868_S_AT, 221841_S_AT, 202912_AT, 201502_S_AT, 200629_AT, 206392_S_AT, 211737_X_AT, 204533_AT, 205870_AT, 213857_S_AT, 203851_AT, 209644_X_AT, 211506_S_AT, 202859_X_AT, 214022_S_AT, 209969_S_AT, 221477_S_AT, 210946_AT, 211651_S_AT, 201010_S_AT, 201008_S_AT, 215223_S_AT, 201505_AT, 204863_S_AT, 212196_AT, 205782_AT, 217738_AT, 204211_X_AT, 201482_AT, 209124_AT, 216841_S_AT, 201422_AT, 201009_S_…
GO:0048518	Positive regulation of biological process	70	26.8199	2.11322	6.17e-10	1.24e-06	8.87e-08	203504_S_AT, 202912_AT, 203505_AT, 201471_S_AT, 208966_X_AT, 205798_AT, 202864_S_AT, 209644_X_AT, 202859_X_AT, 221477_S_AT, 206332_S_AT, 208747_S_AT, 201505_AT, 211367_S_AT, 217738_AT, 208131_S_AT, 209124_AT, 209383_AT, 216841_S_AT, 201009_S_AT, 212589_AT, 208965_S_AT, 202688_AT, 202357_S_AT, 215388_S_AT, 221087_S_AT, 209040_S_AT, 218284_AT, 202086_AT, 216598_S_AT, 203131_AT, 203836_S_AT, 208436_…
GO:0048522	Positive regulation of cellular process	61	23.3716	2.02697	6.26e-08	0.000126	7.87e-06	203504_S_AT, 203868_S_AT, 221841_S_AT, 202912_AT, 203505_AT, 201502_S_AT, 202820_AT, 208966_X_AT, 209357_AT, 201471_S_AT, 205798_AT, 203837_AT, 211737_X_AT, 204533_AT, 202864_S_AT, 213857_S_AT, 209969_S_AT, 209644_X_AT, 221477_S_AT, 200878_AT, 211651_S_AT, 206332_S_AT, 201010_S_AT, 201008_S_AT, 213716_S_AT, 215223_S_AT, 204863_S_AT, 211367_S_AT, 201505_AT, 212196_AT, 205782_AT, 217738_AT, 210218_…
GO:0008284	Positive regulation of cell proliferation	20	7.66284	2.96492	4.6e-05	0.089	0.0023	203868_S_AT, 202912_AT, 216598_S_AT, 203131_AT, 211284_S_AT, 212195_AT, 211737_X_AT, 204533_AT, 213857_S_AT, 209969_S_AT, 204457_S_AT, 211651_S_AT, 211075_S_AT, 200887_S_AT, 203140_AT, 204863_S_AT, 201505_AT, 209716_AT, 212196_AT, 205782_AT, 216041_X_AT, 217738_AT, 204864_S_AT, 217853_AT, 200678_X_AT, 217739_S_AT, 203989_X_AT, 201983_S_AT, 211000_S_AT, 213568_AT, 209465_X_AT, 209466_X_AT
GO:0048731	System development	61	23.3716	1.60678	0.00012	0.21	0.00503	209335_AT, 203498_AT, 201858_S_AT, 203868_S_AT, 221841_S_AT, 202912_AT, 201425_AT, 204688_AT, 205200_AT, 201427_S_AT, 209357_AT, 208966_X_AT, 205798_AT, 211737_X_AT, 204533_AT, 209644_X_AT, 211506_S_AT, 202859_X_AT, 221477_S_AT, 203045_AT, 200878_AT, 211651_S_AT, 206332_S_AT, 201010_S_AT, 201008_S_AT, 213716_S_AT, 215223_S_AT, 208747_S_AT, 201505_AT, 209355_S_AT, 205782_AT, 212226_S_AT, 202947_S_…
GO:0048513	Organ development	48	18.3908	1.69502	0.00026	0.41	0.0099	209335_AT, 201858_S_AT, 203868_S_AT, 221841_S_AT, 202912_AT, 201425_AT, 204688_AT, 201427_S_AT, 209357_AT, 208966_X_AT, 205798_AT, 211737_X_AT, 204533_AT, 211506_S_AT, 202859_X_AT, 209644_X_AT, 221477_S_AT, 203045_AT, 211651_S_AT, 200878_AT, 206332_S_AT, 201008_S_AT, 201010_S_AT, 213716_S_AT, 215223_S_AT, 201505_AT, 209355_S_AT, 205782_AT, 212226_S_AT, 202947_S_AT, 209383_AT, 216841_S_AT, 201009_…
GO:0048856	Anatomical structure development	62	23.7548	1.50581	0.00061	0.71	0.0205	209335_AT, 203498_AT, 201858_S_AT, 203868_S_AT, 221841_S_AT, 202912_AT, 201425_AT, 204688_AT, 205200_AT, 201427_S_AT, 209357_AT, 208966_X_AT, 205798_AT, 211737_X_AT, 204533_AT, 209644_X_AT, 211506_S_AT, 202859_X_AT, 221477_S_AT, 203045_AT, 200878_AT, 211651_S_AT, 206332_S_AT, 201010_S_AT, 201008_S_AT, 213716_S_AT, 215223_S_AT, 208747_S_AT, 201505_AT, 209355_S_AT, 205782_AT, 212226_S_AT, 202947_S_…
GO:0007275	Multicellular organismal development	64	24.5211	1.37101	0.005	0.99	0.095	209335_AT, 203498_AT, 201858_S_AT, 203868_S_AT, 221841_S_AT, 202912_AT, 201425_AT, 204688_AT, 205200_AT, 201427_S_AT, 209357_AT, 208966_X_AT, 205798_AT, 211737_X_AT, 204533_AT, 209644_X_AT, 211506_S_AT, 202859_X_AT, 221477_S_AT, 203045_AT, 213698_AT, 200878_AT, 211651_S_AT, 206332_S_AT, 201010_S_AT, 201008_S_AT, 213716_S_AT, 215223_S_AT, 208747_S_AT, 201505_AT, 209355_S_AT, 205782_AT, 212226_S_AT…
GO:0032502	Developmental process	68	26.0536	1.32574	0.008	0.99	0.14	209335_AT, 203498_AT, 201858_S_AT, 203868_S_AT, 221841_S_AT, 202912_AT, 201425_AT, 204688_AT, 205200_AT, 201427_S_AT, 209357_AT, 208966_X_AT, 201471_S_AT, 205798_AT, 211737_X_AT, 204533_AT, 202859_X_AT, 211506_S_AT, 209644_X_AT, 221477_S_AT, 203045_AT, 213698_AT, 200878_AT, 211651_S_AT, 206332_S_AT, 201010_S_AT, 201008_S_AT, 213716_S_AT, 215223_S_AT, 208747_S_AT, 201505_AT, 209355_S_AT, 205782_AT…
Annotation Cluster 3	Enrichment Score: 5.124
GO code	Term	Count	%	Fold Enrichment	p Value	Bonferroni	Benjamini	Probes
GO:0048518	Positive regulation of biological process	70	26.8199	2.11322	6.17e-10	1.24e-06	8.87e-08	203504_S_AT, 202912_AT, 203505_AT, 201471_S_AT, 208966_X_AT, 205798_AT, 202864_S_AT, 209644_X_AT, 202859_X_AT, 221477_S_AT, 206332_S_AT, 208747_S_AT, 201505_AT, 211367_S_AT, 217738_AT, 208131_S_AT, 209124_AT, 209383_AT, 216841_S_AT, 201009_S_AT, 212589_AT, 208965_S_AT, 202688_AT, 202357_S_AT, 215388_S_AT, 221087_S_AT, 209040_S_AT, 218284_AT, 202086_AT, 216598_S_AT, 203131_AT, 203836_S_AT, 208436_…
GO:0048522	Positive regulation of cellular process	61	23.3716	2.02697	6.26e-08	0.000126	7.87e-06	203504_S_AT, 203868_S_AT, 221841_S_AT, 202912_AT, 203505_AT, 201502_S_AT, 202820_AT, 208966_X_AT, 209357_AT, 201471_S_AT, 205798_AT, 203837_AT, 211737_X_AT, 204533_AT, 202864_S_AT, 213857_S_AT, 209969_S_AT, 209644_X_AT, 221477_S_AT, 200878_AT, 211651_S_AT, 206332_S_AT, 201010_S_AT, 201008_S_AT, 213716_S_AT, 215223_S_AT, 204863_S_AT, 211367_S_AT, 201505_AT, 212196_AT, 205782_AT, 217738_AT, 210218_…
GO:0048519	Negative regulation of biological process	53	20.3065	1.79515	2.3e-05	0.046	0.0013	202643_S_AT, 203504_S_AT, 201858_S_AT, 221841_S_AT, 202912_AT, 203505_AT, 200629_AT, 201502_S_AT, 206392_S_AT, 201471_S_AT, 209357_AT, 205798_AT, 205870_AT, 202864_S_AT, 209644_X_AT, 203851_AT, 211506_S_AT, 202859_X_AT, 214022_S_AT, 221477_S_AT, 210946_AT, 215223_S_AT, 204863_S_AT, 212196_AT, 202732_AT, 210218_S_AT, 208296_X_AT, 204211_X_AT, 209124_AT, 207510_AT, 201482_AT, 216841_S_AT, 201422_AT…
GO:0065007	Biological regulation	143	54.7893	1.1727	0.0035	0.99	0.079	203504_S_AT, 200958_S_AT, 202912_AT, 206392_S_AT, 208966_X_AT, 205798_AT, 208848_AT, 214022_S_AT, 209644_X_AT, 202859_X_AT, 221477_S_AT, 206093_X_AT, 213258_AT, 208747_S_AT, 201505_AT, 211367_S_AT, 217738_AT, 204211_X_AT, 209631_S_AT, 201482_AT, 209124_AT, 216841_S_AT, 209383_AT, 202644_S_AT, 206025_S_AT, 204151_X_AT, 212589_AT, 210260_S_AT, 214211_AT, 218723_S_AT, 208965_S_AT, 202357_S_AT, 21538…
GO:0050789	Regulation of biological process	135	51.7241	1.16598	0.0075	0.99	0.13	203504_S_AT, 211122_S_AT, 202912_AT, 200958_S_AT, 203505_AT, 206392_S_AT, 201471_S_AT, 208966_X_AT, 205798_AT, 203882_AT, 205870_AT, 202864_S_AT, 202859_X_AT, 209644_X_AT, 203851_AT, 214022_S_AT, 206093_X_AT, 221477_S_AT, 210946_AT, 206332_S_AT, 208747_S_AT, 211367_S_AT, 201505_AT, 213451_X_AT, 217738_AT, 202732_AT, 212226_S_AT, 208131_S_AT, 213797_AT, 204211_X_AT, 209631_S_AT, 209124_AT, 201482_…
Annotation Cluster 4	Enrichment Score: 4.81
GO code	Term	Count	%	Fold Enrichment	p Value	Bonferroni	Benjamini	Probes
GO:0009611	Response to wounding	34	13.0268	3.93719	2.7e-11	5.57e-08	5.06e-09	210163_AT, 204470_AT, 211122_S_AT, 202357_S_AT, 215388_S_AT, 202912_AT, 221087_S_AT, 218284_AT, 210664_S_AT, 216598_S_AT, 203964_AT, 203131_AT, 209774_X_AT, 204533_AT, 209676_AT, 205870_AT, 210133_AT, 202446_S_AT, 202859_X_AT, 211506_S_AT, 208436_S_AT, 221477_S_AT, 203045_AT, 213258_AT, 208747_S_AT, 215223_S_AT, 205782_AT, 206336_AT, 212067_S_AT, 217767_AT, 206026_S_AT, 206157_AT, 202430_S_AT, 20…
GO:0006954	Inflammatory response	25	9.57854	4.72107	5.91e-10	1.19e-06	9.15e-08	210163_AT, 204470_AT, 211122_S_AT, 202357_S_AT, 215388_S_AT, 221087_S_AT, 203964_AT, 216598_S_AT, 209774_X_AT, 204533_AT, 205870_AT, 210133_AT, 202859_X_AT, 211506_S_AT, 208436_S_AT, 208747_S_AT, 206336_AT, 206026_S_AT, 217767_AT, 212067_S_AT, 206157_AT, 206584_AT, 207510_AT, 209124_AT, 203989_X_AT, 206025_S_AT, 208075_S_AT, 200986_AT
GO:0007626	Locomotory behavior	14	5.36398	3.13589	0.00054	0.67	0.019	215223_S_AT, 210163_AT, 204470_AT, 211122_S_AT, 206336_AT, 201944_AT, 211748_X_AT, 216598_S_AT, 201427_S_AT, 209774_X_AT, 204533_AT, 216841_S_AT, 210133_AT, 211506_S_AT, 202859_X_AT, 221477_S_AT, 208075_S_AT, 212187_X_AT, 209897_S_AT
GO:0006935	Chemotaxis	10	3.83142	3.83587	0.0012	0.91	0.035	210163_AT, 204533_AT, 204470_AT, 211122_S_AT, 210133_AT, 206336_AT, 202859_X_AT, 211506_S_AT, 208075_S_AT, 216598_S_AT, 209774_X_AT, 209897_S_AT
GO:0042330	Taxis	10	3.83142	3.83587	0.0012	0.91	0.035	210163_AT, 204533_AT, 204470_AT, 211122_S_AT, 210133_AT, 206336_AT, 202859_X_AT, 211506_S_AT, 208075_S_AT, 216598_S_AT, 209774_X_AT, 209897_S_AT
GO:0040011	Locomotion	17	6.51341	2.42078	0.0018	0.97	0.047	210163_AT, 209355_S_AT, 204470_AT, 203868_S_AT, 211122_S_AT, 200958_S_AT, 206336_AT, 212226_S_AT, 209147_S_AT, 217853_AT, 216598_S_AT, 209774_X_AT, 212614_AT, 204533_AT, 212230_AT, 210133_AT, 211506_S_AT, 202859_X_AT, 210946_AT, 208075_S_AT, 209897_S_AT, 210105_S_AT
GO:0007610	Behavior	16	6.13027	2.09378	0.0097	0.99	0.15	215223_S_AT, 210163_AT, 204470_AT, 211122_S_AT, 206336_AT, 201944_AT, 211748_X_AT, 216598_S_AT, 201427_S_AT, 209774_X_AT, 211737_X_AT, 204533_AT, 216841_S_AT, 210133_AT, 211506_S_AT, 202859_X_AT, 221477_S_AT, 208075_S_AT, 209465_X_AT, 209466_X_AT, 212187_X_AT, 209897_S_AT, 210105_S_AT
Annotation Cluster 5	Enrichment Score: 4.33
GO code	Term	Count	%	Fold Enrichment	p Value	Bonferroni	Benjamini	Probes
GO:0040017	Positive regulation of locomotion	12	4.5977	7.51517	5.23e-07	0.00105	5.8e-05	204863_S_AT, 201505_AT, 209716_AT, 212196_AT, 204864_S_AT, 218284_AT, 203131_AT, 212195_AT, 204533_AT, 207510_AT, 203989_X_AT, 201983_S_AT, 211000_S_AT, 211506_S_AT, 202859_X_AT, 212589_AT, 211651_S_AT, 205398_S_AT, 209897_S_AT
GO:0051272	Positive regulation of cell motion	11	4.21456	6.88891	4.17e-06	0.0084	0.000442	204863_S_AT, 203140_AT, 201505_AT, 209716_AT, 212196_AT, 204864_S_AT, 218284_AT, 203131_AT, 212195_AT, 204533_AT, 207510_AT, 203989_X_AT, 201983_S_AT, 211000_S_AT, 212589_AT, 211651_S_AT, 205398_S_AT
GO:0030335	Positive regulation of cell migration	10	3.83142	6.89595	1.4e-05	0.027	0.0011	204863_S_AT, 201505_AT, 209716_AT, 212196_AT, 204864_S_AT, 218284_AT, 203131_AT, 212195_AT, 204533_AT, 207510_AT, 203989_X_AT, 201983_S_AT, 211000_S_AT, 212589_AT, 211651_S_AT, 205398_S_AT
GO:0051270	Regulation of cell motion	14	5.36398	4.45199	1.6e-05	0.032	0.0011	203140_AT, 204863_S_AT, 201505_AT, 209716_AT, 212196_AT, 204864_S_AT, 218284_AT, 210218_S_AT, 203131_AT, 209357_AT, 212195_AT, 207510_AT, 204533_AT, 201983_S_AT, 203989_X_AT, 202864_S_AT, 211000_S_AT, 202202_S_AT, 202863_AT, 212589_AT, 211651_S_AT, 205398_S_AT
GO:0040012	Regulation of locomotion	14	5.36398	4.47518	1.5e-05	0.029	0.0012	201505_AT, 204863_S_AT, 209716_AT, 212196_AT, 204864_S_AT, 218284_AT, 203131_AT, 209357_AT, 212195_AT, 207510_AT, 204533_AT, 201983_S_AT, 203989_X_AT, 211000_S_AT, 202202_S_AT, 211506_S_AT, 202859_X_AT, 212589_AT, 211651_S_AT, 205398_S_AT, 209897_S_AT
GO:0008284	Positive regulation of cell proliferation	20	7.66284	2.96492	4.6e-05	0.089	0.0023	203868_S_AT, 202912_AT, 216598_S_AT, 203131_AT, 211284_S_AT, 212195_AT, 211737_X_AT, 204533_AT, 213857_S_AT, 209969_S_AT, 204457_S_AT, 211651_S_AT, 211075_S_AT, 200887_S_AT, 203140_AT, 204863_S_AT, 201505_AT, 209716_AT, 212196_AT, 205782_AT, 216041_X_AT, 217738_AT, 204864_S_AT, 217853_AT, 200678_X_AT, 217739_S_AT, 203989_X_AT, 201983_S_AT, 211000_S_AT, 213568_AT, 209465_X_AT, 209466_X_AT
GO:0030334	Regulation of cell migration	12	4.5977	4.35791	9.8e-05	0.18	0.0044	204863_S_AT, 201505_AT, 209716_AT, 212196_AT, 204864_S_AT, 218284_AT, 203131_AT, 209357_AT, 212195_AT, 204533_AT, 207510_AT, 203989_X_AT, 201983_S_AT, 211000_S_AT, 202202_S_AT, 212589_AT, 211651_S_AT, 205398_S_AT
GO:0001775	Cell activation	14	5.36398	2.99385	0.00084	0.81	0.026	202531_AT, 211478_S_AT, 203140_AT, 209716_AT, 203868_S_AT, 218284_AT, 203131_AT, 202430_S_AT, 205798_AT, 201983_S_AT, 203989_X_AT, 211506_S_AT, 202859_X_AT, 202446_S_AT, 201641_AT, 203716_S_AT, 205398_S_AT, 203717_AT, 210105_S_AT
GO:0032879	Regulation of localization	22	8.42912	2.21349	0.00097	0.86	0.029	203504_S_AT, 201858_S_AT, 203505_AT, 201502_S_AT, 218284_AT, 203131_AT, 209357_AT, 212195_AT, 204533_AT, 202864_S_AT, 209644_X_AT, 201859_AT, 202863_AT, 211368_S_AT, 211651_S_AT, 209970_X_AT, 211367_S_AT, 203140_AT, 204863_S_AT, 201505_AT, 209716_AT, 212196_AT, 204864_S_AT, 217767_AT, 202732_AT, 211366_X_AT, 210218_S_AT, 206157_AT, 207510_AT, 203989_X_AT, 201983_S_AT, 211000_S_AT, 202202_S_AT, 21…
GO:0030155	Regulation of cell adhesion	9	3.44828	4.03186	0.0018	0.97	0.046	211478_S_AT, 203140_AT, 209716_AT, 218284_AT, 209357_AT, 202202_S_AT, 213857_S_AT, 211506_S_AT, 202859_X_AT, 209644_X_AT, 203716_S_AT, 211075_S_AT, 203717_AT, 205398_S_AT
Annotation Cluster 6	Enrichment Score: 4.19
GO code	Term	Count	%	Fold Enrichment	p Value	Bonferroni	Benjamini	Probes
GO:0009605	Response to external stimulus	45	17.2414	3.02169	5.37e-11	1.08e-07	9.01e-09	211122_S_AT, 221841_S_AT, 202912_AT, 210664_S_AT, 204533_AT, 209676_AT, 205870_AT, 202864_S_AT, 209969_S_AT, 211506_S_AT, 202859_X_AT, 221477_S_AT, 203045_AT, 213258_AT, 201008_S_AT, 201010_S_AT, 208747_S_AT, 215223_S_AT, 204863_S_AT, 212196_AT, 205782_AT, 203438_AT, 206336_AT, 210218_S_AT, 206157_AT, 209124_AT, 207510_AT, 209383_AT, 216841_S_AT, 201009_S_AT, 204933_S_AT, 206025_S_AT, 200838_AT, …
GO:0010033	Response to organic substance	28	10.728	2.38345	4.4e-05	0.084	0.0023	204285_S_AT, 202948_AT, 202357_S_AT, 202912_AT, 201502_S_AT, 201425_AT, 218284_AT, 216598_S_AT, 203131_AT, 212195_AT, 204932_AT, 202864_S_AT, 208848_AT, 209969_S_AT, 202863_AT, 211368_S_AT, 209970_X_AT, 200887_S_AT, 201008_S_AT, 201010_S_AT, 208747_S_AT, 204863_S_AT, 211367_S_AT, 202436_S_AT, 212196_AT, 204864_S_AT, 211366_X_AT, 213294_AT, 210218_S_AT, 206584_AT, 204211_X_AT, 209124_AT, 207510_AT…
GO:0031667	Response to nutrient levels	11	4.21456	3.42697	0.0014	0.94	0.039	215223_S_AT, 204863_S_AT, 212196_AT, 202357_S_AT, 221841_S_AT, 202912_AT, 204864_S_AT, 203438_AT, 210218_S_AT, 216598_S_AT, 212195_AT, 204932_AT, 216841_S_AT, 209383_AT, 202864_S_AT, 211000_S_AT, 204933_S_AT, 202863_AT, 209969_S_AT, 221477_S_AT, 200887_S_AT
GO:0007584	Response to nutrient	9	3.44828	3.94547	0.002	0.98	0.0503	204863_S_AT, 212196_AT, 202357_S_AT, 221841_S_AT, 204864_S_AT, 203438_AT, 210218_S_AT, 216598_S_AT, 212195_AT, 204932_AT, 209383_AT, 202864_S_AT, 211000_S_AT, 204933_S_AT, 202863_AT, 209969_S_AT, 200887_S_AT
GO:0009991	Response to extracellular stimulus	11	4.21456	3.0687	0.0032	0.99	0.074	215223_S_AT, 204863_S_AT, 212196_AT, 202357_S_AT, 221841_S_AT, 202912_AT, 204864_S_AT, 203438_AT, 210218_S_AT, 216598_S_AT, 212195_AT, 204932_AT, 216841_S_AT, 209383_AT, 202864_S_AT, 211000_S_AT, 204933_S_AT, 202863_AT, 209969_S_AT, 221477_S_AT, 200887_S_AT
GO:0007259	JAK-STAT cascade	5	1.91571	7.86845	0.0036	0.99	0.078	212195_AT, 204863_S_AT, 203989_X_AT, 212196_AT, 211000_S_AT, 204864_S_AT, 209969_S_AT, 203964_AT, 216598_S_AT, 200887_S_AT
Annotation Cluster 7	Enrichment Score: 3.78
GO code	Term	Count	%	Fold Enrichment	p Value	Bonferroni	Benjamini	Probes
GO:0048522	Positive regulation of cellular process	61	23.3716	2.02697	6.26e-08	0.000126	7.87e-06	203504_S_AT, 203868_S_AT, 221841_S_AT, 202912_AT, 203505_AT, 201502_S_AT, 202820_AT, 208966_X_AT, 209357_AT, 201471_S_AT, 205798_AT, 203837_AT, 211737_X_AT, 204533_AT, 202864_S_AT, 213857_S_AT, 209969_S_AT, 209644_X_AT, 221477_S_AT, 200878_AT, 211651_S_AT, 206332_S_AT, 201010_S_AT, 201008_S_AT, 213716_S_AT, 215223_S_AT, 204863_S_AT, 211367_S_AT, 201505_AT, 212196_AT, 205782_AT, 217738_AT, 210218_…
GO:0042981	Regulation of apoptosis	31	11.8774	2.36641	1.7e-05	0.034	0.0011	202643_S_AT, 208965_S_AT, 204285_S_AT, 202688_AT, 201502_S_AT, 218284_AT, 216598_S_AT, 202086_AT, 201471_S_AT, 209357_AT, 208966_X_AT, 203837_AT, 203836_S_AT, 205870_AT, 209969_S_AT, 211316_X_AT, 209644_X_AT, 204415_AT, 211368_S_AT, 221477_S_AT, 209970_X_AT, 204457_S_AT, 206332_S_AT, 201008_S_AT, 201010_S_AT, 200887_S_AT, 217731_S_AT, 215223_S_AT, 203140_AT, 211367_S_AT, 217732_S_AT, 209960_AT, 2…
GO:0043067	Regulation of programmed cell death	31	11.8774	2.34309	2.1e-05	0.041	0.0013	202643_S_AT, 208965_S_AT, 204285_S_AT, 202688_AT, 201502_S_AT, 218284_AT, 216598_S_AT, 202086_AT, 201471_S_AT, 209357_AT, 208966_X_AT, 203837_AT, 203836_S_AT, 205870_AT, 209969_S_AT, 211316_X_AT, 209644_X_AT, 204415_AT, 211368_S_AT, 221477_S_AT, 209970_X_AT, 204457_S_AT, 206332_S_AT, 201008_S_AT, 201010_S_AT, 200887_S_AT, 217731_S_AT, 215223_S_AT, 203140_AT, 211367_S_AT, 217732_S_AT, 209960_AT, 2…
GO:0010941	Regulation of cell death	31	11.8774	2.33447	2.2e-05	0.043	0.0013	202643_S_AT, 208965_S_AT, 204285_S_AT, 202688_AT, 201502_S_AT, 218284_AT, 216598_S_AT, 202086_AT, 201471_S_AT, 209357_AT, 208966_X_AT, 203837_AT, 203836_S_AT, 205870_AT, 209969_S_AT, 211316_X_AT, 209644_X_AT, 204415_AT, 211368_S_AT, 221477_S_AT, 209970_X_AT, 204457_S_AT, 206332_S_AT, 201008_S_AT, 201010_S_AT, 200887_S_AT, 217731_S_AT, 215223_S_AT, 203140_AT, 211367_S_AT, 217732_S_AT, 209960_AT, 2…
GO:0048519	Negative regulation of biological process	53	20.3065	1.79515	2.3e-05	0.046	0.0013	202643_S_AT, 203504_S_AT, 201858_S_AT, 221841_S_AT, 202912_AT, 203505_AT, 200629_AT, 201502_S_AT, 206392_S_AT, 201471_S_AT, 209357_AT, 205798_AT, 205870_AT, 202864_S_AT, 209644_X_AT, 203851_AT, 211506_S_AT, 202859_X_AT, 214022_S_AT, 221477_S_AT, 210946_AT, 215223_S_AT, 204863_S_AT, 212196_AT, 202732_AT, 210218_S_AT, 208296_X_AT, 204211_X_AT, 209124_AT, 207510_AT, 201482_AT, 216841_S_AT, 201422_AT…
GO:0008219	Cell death	28	10.728	2.39008	4.2e-05	0.081	0.0022	202643_S_AT, 212354_AT, 205875_S_AT, 201858_S_AT, 204285_S_AT, 202688_AT, 202074_S_AT, 201502_S_AT, 202820_AT, 218284_AT, 201471_S_AT, 204932_AT, 203837_AT, 203836_S_AT, 211316_X_AT, 209969_S_AT, 201859_AT, 209644_X_AT, 204415_AT, 211368_S_AT, 221477_S_AT, 209970_X_AT, 204457_S_AT, 200887_S_AT, 215223_S_AT, 217731_S_AT, 211367_S_AT, 217732_S_AT, 211366_X_AT, 213294_AT, 218856_AT, 208296_X_AT, 202…
GO:0016265	Death	28	10.728	2.37358	4.7e-05	0.0903	0.0023	202643_S_AT, 212354_AT, 205875_S_AT, 201858_S_AT, 204285_S_AT, 202688_AT, 202074_S_AT, 201502_S_AT, 202820_AT, 218284_AT, 201471_S_AT, 204932_AT, 203837_AT, 203836_S_AT, 211316_X_AT, 209969_S_AT, 201859_AT, 209644_X_AT, 204415_AT, 211368_S_AT, 221477_S_AT, 209970_X_AT, 204457_S_AT, 200887_S_AT, 215223_S_AT, 217731_S_AT, 211367_S_AT, 217732_S_AT, 211366_X_AT, 213294_AT, 218856_AT, 208296_X_AT, 202…
GO:0012501	Programmed cell death	25	9.57854	2.51121	5.7e-05	0.11	0.0027	202643_S_AT, 212354_AT, 201858_S_AT, 204285_S_AT, 202688_AT, 201502_S_AT, 202820_AT, 218284_AT, 201471_S_AT, 204932_AT, 203837_AT, 203836_S_AT, 211316_X_AT, 209969_S_AT, 201859_AT, 209644_X_AT, 204415_AT, 211368_S_AT, 221477_S_AT, 209970_X_AT, 204457_S_AT, 200887_S_AT, 215223_S_AT, 217731_S_AT, 211367_S_AT, 217732_S_AT, 211366_X_AT, 213294_AT, 218856_AT, 208296_X_AT, 204211_X_AT, 206133_AT, 21684…
GO:0048523	Negative regulation of cellular process	48	18.3908	1.77467	8.9e-05	0.16	0.0041	202643_S_AT, 203504_S_AT, 201858_S_AT, 221841_S_AT, 202912_AT, 203505_AT, 201502_S_AT, 200629_AT, 206392_S_AT, 209357_AT, 201471_S_AT, 205870_AT, 202864_S_AT, 203851_AT, 209644_X_AT, 214022_S_AT, 211506_S_AT, 202859_X_AT, 221477_S_AT, 210946_AT, 215223_S_AT, 204863_S_AT, 212196_AT, 202732_AT, 210218_S_AT, 208296_X_AT, 204211_X_AT, 201482_AT, 207510_AT, 209124_AT, 216841_S_AT, 201422_AT, 202644_S_…
GO:0006915	Apoptosis	24	9.1954	2.4468	0.00012	0.22	0.0052	202643_S_AT, 212354_AT, 201858_S_AT, 202688_AT, 204285_S_AT, 201502_S_AT, 202820_AT, 218284_AT, 201471_S_AT, 204932_AT, 203837_AT, 203836_S_AT, 209644_X_AT, 201859_AT, 209969_S_AT, 211316_X_AT, 221477_S_AT, 204415_AT, 211368_S_AT, 209970_X_AT, 200887_S_AT, 215223_S_AT, 217731_S_AT, 211367_S_AT, 217732_S_AT, 211366_X_AT, 218856_AT, 213294_AT, 208296_X_AT, 204211_X_AT, 216841_S_AT, 206133_AT, 20398…
GO:0043066	Negative regulation of apoptosis	16	6.13027	2.77396	0.00068	0.74	0.022	202643_S_AT, 215223_S_AT, 203140_AT, 201502_S_AT, 209960_AT, 218284_AT, 216598_S_AT, 208296_X_AT, 201471_S_AT, 209357_AT, 209124_AT, 216841_S_AT, 205870_AT, 203989_X_AT, 201983_S_AT, 202644_S_AT, 211316_X_AT, 221477_S_AT, 204415_AT, 205398_S_AT, 210260_S_AT
GO:0043069	Negative regulation of programmed cell death	16	6.13027	2.73533	0.00078	0.79	0.025	202643_S_AT, 215223_S_AT, 203140_AT, 201502_S_AT, 209960_AT, 218284_AT, 216598_S_AT, 208296_X_AT, 201471_S_AT, 209357_AT, 209124_AT, 216841_S_AT, 205870_AT, 203989_X_AT, 201983_S_AT, 202644_S_AT, 211316_X_AT, 221477_S_AT, 204415_AT, 205398_S_AT, 210260_S_AT
GO:0060548	Negative regulation of cell death	16	6.13027	2.72773	0.00081	0.802	0.025	202643_S_AT, 215223_S_AT, 203140_AT, 201502_S_AT, 209960_AT, 218284_AT, 216598_S_AT, 208296_X_AT, 201471_S_AT, 209357_AT, 209124_AT, 216841_S_AT, 205870_AT, 203989_X_AT, 201983_S_AT, 202644_S_AT, 211316_X_AT, 221477_S_AT, 204415_AT, 205398_S_AT, 210260_S_AT
GO:0006916	Anti-apoptosis	11	4.21456	3.27725	0.0019	0.98	0.049	202643_S_AT, 215223_S_AT, 209960_AT, 201502_S_AT, 216598_S_AT, 208296_X_AT, 201471_S_AT, 209357_AT, 209124_AT, 216841_S_AT, 202644_S_AT, 211316_X_AT, 204415_AT, 221477_S_AT, 210260_S_AT
GO:0043065	Positive regulation of apoptosis	16	6.13027	2.28368	0.0045	0.99	0.089	208965_S_AT, 202688_AT, 204285_S_AT, 218284_AT, 202086_AT, 201471_S_AT, 208966_X_AT, 203837_AT, 203836_S_AT, 209969_S_AT, 211316_X_AT, 209644_X_AT, 211368_S_AT, 209970_X_AT, 206332_S_AT, 201010_S_AT, 201008_S_AT, 200887_S_AT, 217731_S_AT, 211367_S_AT, 203140_AT, 217732_S_AT, 211366_X_AT, 208131_S_AT, 209383_AT, 201009_S_AT, 205398_S_AT
GO:0043068	Positive regulation of programmed cell death	16	6.13027	2.26786	0.0047	0.99	0.091	208965_S_AT, 202688_AT, 204285_S_AT, 218284_AT, 202086_AT, 201471_S_AT, 208966_X_AT, 203837_AT, 203836_S_AT, 209969_S_AT, 211316_X_AT, 209644_X_AT, 211368_S_AT, 209970_X_AT, 206332_S_AT, 201010_S_AT, 201008_S_AT, 200887_S_AT, 217731_S_AT, 211367_S_AT, 203140_AT, 217732_S_AT, 211366_X_AT, 208131_S_AT, 209383_AT, 201009_S_AT, 205398_S_AT
GO:0010942	Positive regulation of cell death	16	6.13027	2.25743	0.0049	0.99	0.095	208965_S_AT, 202688_AT, 204285_S_AT, 218284_AT, 202086_AT, 201471_S_AT, 208966_X_AT, 203837_AT, 203836_S_AT, 209969_S_AT, 211316_X_AT, 209644_X_AT, 211368_S_AT, 209970_X_AT, 206332_S_AT, 201010_S_AT, 201008_S_AT, 200887_S_AT, 217731_S_AT, 211367_S_AT, 203140_AT, 217732_S_AT, 211366_X_AT, 208131_S_AT, 209383_AT, 201009_S_AT, 205398_S_AT
GO:0065009	Regulation of molecular function	27	10.3448	1.71011	0.0079	0.99	0.13	218723_S_AT, 204285_S_AT, 209040_S_AT, 201502_S_AT, 218284_AT, 203837_AT, 203836_S_AT, 202864_S_AT, 202863_AT, 209969_S_AT, 209644_X_AT, 204415_AT, 221477_S_AT, 210946_AT, 200887_S_AT, 215223_S_AT, 203140_AT, 209716_AT, 204036_AT, 202732_AT, 209960_AT, 209147_S_AT, 210218_S_AT, 200814_AT, 219863_AT, 209124_AT, 207510_AT, 209383_AT, 216841_S_AT, 201983_S_AT, 203989_X_AT, 201762_S_AT, 200838_AT, 20…
Annotation Cluster 8	Enrichment Score: 3.77
GO code	Term	Count	%	Fold Enrichment	p Value	Bonferroni	Benjamini	Probes
GO:0006954	Inflammatory response	25	9.57854	4.72107	5.91e-10	1.19e-06	9.15e-08	210163_AT, 204470_AT, 211122_S_AT, 202357_S_AT, 215388_S_AT, 221087_S_AT, 203964_AT, 216598_S_AT, 209774_X_AT, 204533_AT, 205870_AT, 210133_AT, 202859_X_AT, 211506_S_AT, 208436_S_AT, 208747_S_AT, 206336_AT, 206026_S_AT, 217767_AT, 212067_S_AT, 206157_AT, 206584_AT, 207510_AT, 209124_AT, 203989_X_AT, 206025_S_AT, 208075_S_AT, 200986_AT
GO:0045087	Innate immune response	12	4.5977	5.33686	1.5e-05	0.0301	0.0012	208747_S_AT, 218943_S_AT, 202357_S_AT, 202948_AT, 215388_S_AT, 217767_AT, 212067_S_AT, 210218_S_AT, 209124_AT, 202864_S_AT, 219209_AT, 202863_AT, 209546_S_AT, 200986_AT
GO:0002682	Regulation of immune system process	20	7.66284	3.18826	1.7e-05	0.034	0.0012	218943_S_AT, 203868_S_AT, 202357_S_AT, 215388_S_AT, 201502_S_AT, 218284_AT, 212195_AT, 205798_AT, 213857_S_AT, 209644_X_AT, 211075_S_AT, 208747_S_AT, 211478_S_AT, 204863_S_AT, 203140_AT, 209716_AT, 212196_AT, 204864_S_AT, 217767_AT, 212067_S_AT, 207510_AT, 209124_AT, 211000_S_AT, 203716_S_AT, 205398_S_AT, 203717_AT, 200986_AT, 210105_S_AT
GO:0050776	Regulation of immune response	15	5.74713	4.07349	1.9e-05	0.038	0.0013	218943_S_AT, 208747_S_AT, 211478_S_AT, 203140_AT, 204863_S_AT, 212196_AT, 202357_S_AT, 215388_S_AT, 204864_S_AT, 201502_S_AT, 212067_S_AT, 217767_AT, 218284_AT, 205798_AT, 212195_AT, 209124_AT, 211000_S_AT, 203716_S_AT, 205398_S_AT, 203717_AT, 200986_AT, 210105_S_AT
GO:0048583	Regulation of response to stimulus	22	8.42912	2.90371	2.3e-05	0.045	0.0014	218943_S_AT, 202357_S_AT, 215388_S_AT, 201502_S_AT, 218284_AT, 211748_X_AT, 212195_AT, 205798_AT, 203837_AT, 203836_S_AT, 202859_X_AT, 211506_S_AT, 208436_S_AT, 208747_S_AT, 211478_S_AT, 204863_S_AT, 203140_AT, 212196_AT, 204864_S_AT, 202283_AT, 217767_AT, 212067_S_AT, 209124_AT, 203989_X_AT, 211000_S_AT, 203716_S_AT, 205398_S_AT, 203717_AT, 212187_X_AT, 200986_AT, 210105_S_AT, 209897_S_AT
GO:0002684	Positive regulation of immune system process	15	5.74713	3.8681	3.4e-05	0.067	0.0019	208747_S_AT, 203140_AT, 204863_S_AT, 212196_AT, 202357_S_AT, 203868_S_AT, 215388_S_AT, 204864_S_AT, 201502_S_AT, 212067_S_AT, 217767_AT, 205798_AT, 212195_AT, 209124_AT, 207510_AT, 211000_S_AT, 213857_S_AT, 211075_S_AT, 210105_S_AT, 200986_AT
GO:0048584	Positive regulation of response to stimulus	14	5.36398	3.64083	0.00013	0.23	0.0052	208747_S_AT, 204863_S_AT, 212196_AT, 202357_S_AT, 215388_S_AT, 204864_S_AT, 201502_S_AT, 212067_S_AT, 217767_AT, 218284_AT, 212195_AT, 209124_AT, 211000_S_AT, 211506_S_AT, 202859_X_AT, 208436_S_AT, 205398_S_AT, 209897_S_AT, 200986_AT, 210105_S_AT
GO:0002253	Activation of immune response	9	3.44828	5.87623	0.00014	0.25	0.0057	208747_S_AT, 209124_AT, 202357_S_AT, 215388_S_AT, 217767_AT, 201502_S_AT, 212067_S_AT, 200986_AT, 210105_S_AT
GO:0006959	Humoral immune response	8	3.06513	6.21508	0.00029	0.44	0.011	208747_S_AT, 202357_S_AT, 215388_S_AT, 217767_AT, 212067_S_AT, 201641_AT, 216598_S_AT, 200986_AT
GO:0002252	Immune effector process	10	3.83142	4.58014	0.00034	0.49	0.012	208747_S_AT, 205798_AT, 209124_AT, 202357_S_AT, 215388_S_AT, 217767_AT, 212067_S_AT, 213797_AT, 206157_AT, 200986_AT
GO:0006956	Complement activation	6	2.29885	8.7677	0.00056	0.68	0.019	208747_S_AT, 202357_S_AT, 215388_S_AT, 217767_AT, 212067_S_AT, 200986_AT
GO:0050778	Positive regulation of immune response	10	3.83142	4.23268	0.00059	0.69	0.021	208747_S_AT, 204863_S_AT, 212196_AT, 202357_S_AT, 215388_S_AT, 204864_S_AT, 217767_AT, 212067_S_AT, 201502_S_AT, 212195_AT, 209124_AT, 211000_S_AT, 210105_S_AT, 200986_AT
GO:0002541	Activation of plasma proteins involved in acute inflammatory response	6	2.29885	8.5638	0.00063	0.72	0.021	208747_S_AT, 202357_S_AT, 215388_S_AT, 217767_AT, 212067_S_AT, 200986_AT
GO:0016485	Protein processing	8	3.06513	4.38385	0.0023	0.99	0.056	208747_S_AT, 211367_S_AT, 201858_S_AT, 202357_S_AT, 215388_S_AT, 217767_AT, 212067_S_AT, 201859_AT, 211368_S_AT, 211366_X_AT, 209970_X_AT, 200986_AT
GO:0031347	Regulation of defense response	9	3.44828	3.86269	0.0023	0.99	0.057	218943_S_AT, 204863_S_AT, 203140_AT, 212196_AT, 204864_S_AT, 202283_AT, 201502_S_AT, 217767_AT, 212195_AT, 209124_AT, 211000_S_AT, 208436_S_AT, 200986_AT
GO:0051605	Protein maturation by peptide bond cleavage	7	2.68199	4.99555	0.0027	0.99	0.065	208747_S_AT, 201858_S_AT, 202357_S_AT, 215388_S_AT, 217767_AT, 212067_S_AT, 201859_AT, 200986_AT
GO:0051604	Protein maturation	8	3.06513	4.02452	0.0037	0.99	0.0802	208747_S_AT, 211367_S_AT, 201858_S_AT, 202357_S_AT, 215388_S_AT, 217767_AT, 212067_S_AT, 201859_AT, 211368_S_AT, 211366_X_AT, 209970_X_AT, 200986_AT
GO:0032101	Regulation of response to external stimulus	9	3.44828	3.474	0.0044	0.99	0.089	204863_S_AT, 203140_AT, 212196_AT, 204864_S_AT, 202283_AT, 217767_AT, 218284_AT, 212195_AT, 203989_X_AT, 211000_S_AT, 211506_S_AT, 202859_X_AT, 205398_S_AT, 209897_S_AT, 200986_AT
GO:0001817	Regulation of cytokine production	9	3.44828	3.05174	0.0094	0.99	0.15	218943_S_AT, 202531_AT, 204863_S_AT, 203140_AT, 211367_S_AT, 201858_S_AT, 212196_AT, 204864_S_AT, 211366_X_AT, 218284_AT, 212195_AT, 209124_AT, 203989_X_AT, 211000_S_AT, 201859_AT, 211368_S_AT, 209970_X_AT, 205398_S_AT
Annotation Cluster 9	Enrichment Score: 3.69
GO code	Term	Count	%	Fold Enrichment	p Value	Bonferroni	Benjamini	Probes
GO:0009607	Response to biotic stimulus	33	12.6437	5.27432	2.22e-14	4.47e-11	8.94e-12	218943_S_AT, 208579_X_AT, 208965_S_AT, 202357_S_AT, 202912_AT, 201502_S_AT, 218284_AT, 202086_AT, 216598_S_AT, 208966_X_AT, 212203_X_AT, 203882_AT, 210133_AT, 208848_AT, 209969_S_AT, 214022_S_AT, 202446_S_AT, 208436_S_AT, 206332_S_AT, 200887_S_AT, 214453_S_AT, 201601_X_AT, 204994_AT, 213294_AT, 205483_S_AT, 213797_AT, 206157_AT, 202430_S_AT, 206584_AT, 204211_X_AT, 209417_S_AT, 209124_AT, 207510_…
GO:0051707	Response to other organism	28	10.728	5.92576	1.98e-13	3.978e-10	4.97e-11	218943_S_AT, 208579_X_AT, 208965_S_AT, 202912_AT, 201502_S_AT, 218284_AT, 202086_AT, 216598_S_AT, 208966_X_AT, 203882_AT, 210133_AT, 208848_AT, 209969_S_AT, 202446_S_AT, 208436_S_AT, 206332_S_AT, 200887_S_AT, 214453_S_AT, 204994_AT, 213294_AT, 205483_S_AT, 213797_AT, 202430_S_AT, 206157_AT, 204211_X_AT, 206584_AT, 209417_S_AT, 207510_AT, 209124_AT, 203989_X_AT, 219209_AT, 201641_AT, 205398_S_AT, …
GO:0032496	Response to lipopolysaccharide	9	3.44828	7.17357	3.4e-05	0.066	0.0019	207510_AT, 209124_AT, 203989_X_AT, 208848_AT, 202912_AT, 201502_S_AT, 209969_S_AT, 216598_S_AT, 206584_AT, 200887_S_AT
GO:0010033	Response to organic substance	28	10.728	2.38345	4.4e-05	0.084	0.0023	204285_S_AT, 202948_AT, 202357_S_AT, 202912_AT, 201502_S_AT, 201425_AT, 218284_AT, 216598_S_AT, 203131_AT, 212195_AT, 204932_AT, 202864_S_AT, 208848_AT, 209969_S_AT, 202863_AT, 211368_S_AT, 209970_X_AT, 200887_S_AT, 201008_S_AT, 201010_S_AT, 208747_S_AT, 204863_S_AT, 211367_S_AT, 202436_S_AT, 212196_AT, 204864_S_AT, 211366_X_AT, 213294_AT, 210218_S_AT, 206584_AT, 204211_X_AT, 209124_AT, 207510_AT…
GO:0002237	Response to molecule of bacterial origin	9	3.44828	6.42285	7.6e-05	0.14	0.0035	207510_AT, 209124_AT, 203989_X_AT, 208848_AT, 202912_AT, 201502_S_AT, 209969_S_AT, 216598_S_AT, 206584_AT, 200887_S_AT
GO:0042592	Homeostatic process	25	9.57854	2.04307	0.0012	0.91	0.034	214211_AT, 203504_S_AT, 209276_S_AT, 210139_S_AT, 202912_AT, 203505_AT, 216598_S_AT, 216594_X_AT, 205798_AT, 212195_AT, 205870_AT, 210133_AT, 204415_AT, 221477_S_AT, 200878_AT, 215223_S_AT, 203140_AT, 204863_S_AT, 209716_AT, 212196_AT, 205782_AT, 204864_S_AT, 204036_AT, 201944_AT, 202450_S_AT, 201482_AT, 206662_AT, 207510_AT, 216841_S_AT, 209383_AT, 203989_X_AT, 211000_S_AT, 204151_X_AT, 208075_S…
GO:0065008	Regulation of biological quality	40	15.3257	1.67118	0.0014	0.94	0.038	203504_S_AT, 201858_S_AT, 202912_AT, 203505_AT, 201502_S_AT, 210664_S_AT, 205798_AT, 209676_AT, 205870_AT, 208848_AT, 209644_X_AT, 221477_S_AT, 200878_AT, 213258_AT, 215223_S_AT, 204863_S_AT, 202436_S_AT, 212196_AT, 205782_AT, 218217_AT, 202450_S_AT, 201482_AT, 206662_AT, 207510_AT, 216841_S_AT, 209383_AT, 201422_AT, 204151_X_AT, 204037_AT, 200986_AT, 214211_AT, 209276_S_AT, 210139_S_AT, 202145_A…
GO:0055066	Di-, tri-valent inorganic cation homeostasis	12	4.5977	3.08154	0.0018	0.98	0.047	215223_S_AT, 214211_AT, 204863_S_AT, 212196_AT, 202912_AT, 204864_S_AT, 204036_AT, 201944_AT, 216598_S_AT, 212195_AT, 207510_AT, 216841_S_AT, 203989_X_AT, 205870_AT, 211000_S_AT, 210133_AT, 221477_S_AT, 208075_S_AT, 204037_AT
GO:0006874	Cellular calcium ion homeostasis	10	3.83142	3.35377	0.003	0.99	0.071	204863_S_AT, 212196_AT, 202912_AT, 204864_S_AT, 204036_AT, 201944_AT, 216598_S_AT, 212195_AT, 207510_AT, 203989_X_AT, 205870_AT, 211000_S_AT, 210133_AT, 208075_S_AT, 204037_AT
GO:0007259	JAK-STAT cascade	5	1.91571	7.86845	0.0036	0.99	0.078	212195_AT, 204863_S_AT, 203989_X_AT, 212196_AT, 211000_S_AT, 204864_S_AT, 209969_S_AT, 203964_AT, 216598_S_AT, 200887_S_AT
GO:0055074	Calcium ion homeostasis	10	3.83142	3.26457	0.0036	0.99	0.078	204863_S_AT, 212196_AT, 202912_AT, 204864_S_AT, 204036_AT, 201944_AT, 216598_S_AT, 212195_AT, 207510_AT, 203989_X_AT, 205870_AT, 211000_S_AT, 210133_AT, 208075_S_AT, 204037_AT
GO:0019725	Cellular homeostasis	17	6.51341	2.23896	0.0039	0.99	0.084	214211_AT, 209276_S_AT, 210139_S_AT, 202912_AT, 216598_S_AT, 212195_AT, 205870_AT, 210133_AT, 204415_AT, 221477_S_AT, 215223_S_AT, 204863_S_AT, 212196_AT, 204864_S_AT, 204036_AT, 201944_AT, 207510_AT, 206662_AT, 201482_AT, 209383_AT, 216841_S_AT, 203989_X_AT, 211000_S_AT, 208075_S_AT, 204037_AT
GO:0030005	Cellular di-, tri-valent inorganic cation homeostasis	11	4.21456	2.97407	0.0039	0.99	0.084	214211_AT, 204863_S_AT, 212196_AT, 202912_AT, 204864_S_AT, 204036_AT, 201944_AT, 216598_S_AT, 212195_AT, 207510_AT, 203989_X_AT, 205870_AT, 211000_S_AT, 210133_AT, 208075_S_AT, 204037_AT
GO:0048878	Chemical homeostasis	18	6.89655	2.15768	0.0042	0.99	0.086	214211_AT, 203504_S_AT, 210139_S_AT, 202912_AT, 203505_AT, 216598_S_AT, 212195_AT, 216594_X_AT, 205870_AT, 210133_AT, 204415_AT, 221477_S_AT, 200878_AT, 215223_S_AT, 204863_S_AT, 212196_AT, 205782_AT, 204864_S_AT, 204036_AT, 201944_AT, 207510_AT, 216841_S_AT, 203989_X_AT, 211000_S_AT, 204151_X_AT, 208075_S_AT, 204037_AT
GO:0009617	Response to bacterium	10	3.83142	3.18	0.0043	0.99	0.087	207510_AT, 208579_X_AT, 209124_AT, 203989_X_AT, 208848_AT, 202912_AT, 201502_S_AT, 209969_S_AT, 216598_S_AT, 206584_AT, 200887_S_AT
GO:0006875	Cellular metal ion homeostasis	10	3.83142	3.13132	0.0047	0.99	0.092	204863_S_AT, 212196_AT, 202912_AT, 204864_S_AT, 204036_AT, 201944_AT, 216598_S_AT, 212195_AT, 207510_AT, 203989_X_AT, 205870_AT, 211000_S_AT, 210133_AT, 208075_S_AT, 204037_AT
GO:0055065	Metal ion homeostasis	10	3.83142	2.99385	0.0063	0.99	0.11	204863_S_AT, 212196_AT, 202912_AT, 204864_S_AT, 204036_AT, 201944_AT, 216598_S_AT, 212195_AT, 207510_AT, 203989_X_AT, 205870_AT, 211000_S_AT, 210133_AT, 208075_S_AT, 204037_AT
GO:0055080	Cation homeostasis	12	4.5977	2.57513	0.0071	0.99	0.12	215223_S_AT, 214211_AT, 204863_S_AT, 212196_AT, 202912_AT, 204864_S_AT, 204036_AT, 201944_AT, 216598_S_AT, 212195_AT, 207510_AT, 216841_S_AT, 203989_X_AT, 205870_AT, 211000_S_AT, 210133_AT, 221477_S_AT, 208075_S_AT, 204037_AT
GO:0006873	Cellular ion homeostasis	14	5.36398	2.29742	0.0081	0.99	0.14	215223_S_AT, 214211_AT, 204863_S_AT, 212196_AT, 210139_S_AT, 202912_AT, 204864_S_AT, 204036_AT, 201944_AT, 216598_S_AT, 212195_AT, 207510_AT, 216841_S_AT, 203989_X_AT, 205870_AT, 211000_S_AT, 210133_AT, 221477_S_AT, 204415_AT, 208075_S_AT, 204037_AT
GO:0030003	Cellular cation homeostasis	11	4.21456	2.65793	0.0086	0.99	0.14	214211_AT, 204863_S_AT, 212196_AT, 202912_AT, 204864_S_AT, 204036_AT, 201944_AT, 216598_S_AT, 212195_AT, 207510_AT, 203989_X_AT, 205870_AT, 211000_S_AT, 210133_AT, 208075_S_AT, 204037_AT
GO:0055082	Cellular chemical homeostasis	14	5.36398	2.26114	0.0093	0.99	0.15	215223_S_AT, 214211_AT, 204863_S_AT, 212196_AT, 210139_S_AT, 202912_AT, 204864_S_AT, 204036_AT, 201944_AT, 216598_S_AT, 212195_AT, 207510_AT, 216841_S_AT, 203989_X_AT, 205870_AT, 211000_S_AT, 210133_AT, 221477_S_AT, 204415_AT, 208075_S_AT, 204037_AT
Annotation Cluster 10	Enrichment Score: 3.37
GO code	Term	Count	%	Fold Enrichment	p Value	Bonferroni	Benjamini	Probes
GO:0043122	Regulation of I-kappaB kinase/NF-kappaB cascade	11	4.21456	6.30947	9.22e-06	0.018	0.000807	202643_S_AT, 211367_S_AT, 202688_AT, 221087_S_AT, 204036_AT, 211366_X_AT, 201471_S_AT, 209124_AT, 203989_X_AT, 202644_S_AT, 211316_X_AT, 201641_AT, 211368_S_AT, 204037_AT, 209970_X_AT, 213716_S_AT
GO:0043123	Positive regulation of I-kappaB kinase/NF-kappaB cascade	9	3.44828	5.69449	0.00018	0.3003	0.0069	211367_S_AT, 202688_AT, 204036_AT, 221087_S_AT, 211366_X_AT, 209124_AT, 203989_X_AT, 211316_X_AT, 201641_AT, 211368_S_AT, 204037_AT, 209970_X_AT, 213716_S_AT
GO:0010627	Regulation of protein kinase cascade	13	4.98084	3.20426	0.00077	0.79	0.025	202643_S_AT, 211367_S_AT, 204863_S_AT, 212196_AT, 202688_AT, 204864_S_AT, 221087_S_AT, 204036_AT, 211366_X_AT, 201471_S_AT, 212195_AT, 203837_AT, 209124_AT, 203989_X_AT, 203836_S_AT, 202644_S_AT, 211000_S_AT, 211316_X_AT, 201641_AT, 211368_S_AT, 204037_AT, 209970_X_AT, 213716_S_AT
GO:0010647	Positive regulation of cell communication	15	5.74713	2.7982	0.00097	0.86	0.029	211367_S_AT, 204863_S_AT, 209716_AT, 212196_AT, 202688_AT, 204864_S_AT, 221087_S_AT, 204036_AT, 211366_X_AT, 216598_S_AT, 209357_AT, 212195_AT, 209124_AT, 201983_S_AT, 203989_X_AT, 211000_S_AT, 211316_X_AT, 201641_AT, 211368_S_AT, 204457_S_AT, 204037_AT, 209970_X_AT, 213716_S_AT
GO:0010740	Positive regulation of protein kinase cascade	10	3.83142	3.67508	0.0016	0.96	0.043	211367_S_AT, 204863_S_AT, 212196_AT, 202688_AT, 204864_S_AT, 221087_S_AT, 204036_AT, 211366_X_AT, 212195_AT, 209124_AT, 203989_X_AT, 211000_S_AT, 211316_X_AT, 211368_S_AT, 201641_AT, 209970_X_AT, 204037_AT, 213716_S_AT
GO:0009967	Positive regulation of signal transduction	13	4.98084	2.70461	0.0032	0.99	0.073	211367_S_AT, 204863_S_AT, 209716_AT, 212196_AT, 202688_AT, 204864_S_AT, 221087_S_AT, 204036_AT, 211366_X_AT, 209357_AT, 212195_AT, 209124_AT, 203989_X_AT, 211000_S_AT, 211316_X_AT, 201641_AT, 211368_S_AT, 204457_S_AT, 204037_AT, 209970_X_AT, 213716_S_AT

## Sheet: IPF upregulated terms
Annotation Cluster 1	Enrichment Score: 4.94
GO code	Term	Count	%	Fold Enrichment	p Value	Bonferroni	Benjamini	Probes
GO:0048856	Anatomical structure development	66	36.4641	2.33342	4.24e-12	7.55e-09	7.55e-09	206926_S_AT, 206117_AT, 213905_X_AT, 202133_AT, 211924_S_AT, 212985_AT, 221731_X_AT, 211126_S_AT, 218368_S_AT, 209440_AT, 208447_S_AT, 202291_S_AT, 206924_AT, 221541_AT, 200790_AT, 209032_S_AT, 209803_S_AT, 205547_S_AT, 209031_AT, 206116_S_AT, 202393_S_AT, 204136_AT, 204141_AT, 205132_AT, 205266_AT, 209360_S_AT, 204620_S_AT, 212099_AT, 201149_S_AT, 203105_S_AT, 209447_AT, 201195_S_AT, 204254_S_AT…
GO:0032502	Developmental process	74	40.884	2.10016	1.45e-11	2.58e-08	1.29e-08	206926_S_AT, 213905_X_AT, 206117_AT, 202133_AT, 212985_AT, 221731_X_AT, 209440_AT, 218368_S_AT, 208447_S_AT, 209304_X_AT, 213011_S_AT, 221541_AT, 201844_S_AT, 209032_S_AT, 209803_S_AT, 206116_S_AT, 204136_AT, 209360_S_AT, 212099_AT, 204620_S_AT, 221584_S_AT, 212488_AT, 207198_S_AT, 219773_AT, 207030_S_AT, 204939_S_AT, 201162_AT, 210845_S_AT, 210511_S_AT, 210095_S_AT, 205128_X_AT, 201261_X_AT, 202…
GO:0007275	Multicellular organismal development	67	37.0166	2.08932	3.95e-10	7.03e-07	2.34e-07	206926_S_AT, 206117_AT, 213905_X_AT, 202133_AT, 211924_S_AT, 212985_AT, 221731_X_AT, 211126_S_AT, 218368_S_AT, 209440_AT, 209304_X_AT, 208447_S_AT, 202291_S_AT, 206924_AT, 213011_S_AT, 221541_AT, 200790_AT, 201844_S_AT, 209032_S_AT, 209803_S_AT, 209031_AT, 205547_S_AT, 206116_S_AT, 202393_S_AT, 204136_AT, 204141_AT, 205132_AT, 205266_AT, 209360_S_AT, 204620_S_AT, 212099_AT, 201149_S_AT, 203105_S_…
GO:0048731	System development	58	32.0442	2.22396	1.36e-09	2.42e-06	6.04e-07	206926_S_AT, 206117_AT, 213905_X_AT, 202133_AT, 211924_S_AT, 212985_AT, 221731_X_AT, 211126_S_AT, 218368_S_AT, 209440_AT, 208447_S_AT, 202291_S_AT, 206924_AT, 221541_AT, 200790_AT, 209032_S_AT, 205547_S_AT, 209031_AT, 209803_S_AT, 206116_S_AT, 202393_S_AT, 204136_AT, 204141_AT, 205132_AT, 205266_AT, 209360_S_AT, 204620_S_AT, 212099_AT, 201149_S_AT, 201195_S_AT, 212143_S_AT, 204254_S_AT, 221584_S_…
GO:0048513	Organ development	45	24.8619	2.31322	8.35e-08	0.00015	2.12e-05	206926_S_AT, 206117_AT, 213905_X_AT, 202133_AT, 211924_S_AT, 211126_S_AT, 218368_S_AT, 202291_S_AT, 206924_AT, 200790_AT, 221541_AT, 209032_S_AT, 209031_AT, 205547_S_AT, 209803_S_AT, 206116_S_AT, 202393_S_AT, 204136_AT, 205266_AT, 205132_AT, 209360_S_AT, 212099_AT, 201149_S_AT, 204254_S_AT, 221584_S_AT, 203510_AT, 212488_AT, 209030_S_AT, 210987_X_AT, 207030_S_AT, 204939_S_AT, 208937_S_AT, 210845_…
GO:0009653	Anatomical structure morphogenesis	34	18.7845	2.53769	8.25e-07	0.0015	0.000147	206117_AT, 213905_X_AT, 202133_AT, 212985_AT, 211924_S_AT, 221731_X_AT, 211126_S_AT, 218368_S_AT, 202291_S_AT, 209803_S_AT, 206116_S_AT, 205132_AT, 205266_AT, 204620_S_AT, 212099_AT, 201149_S_AT, 203105_S_AT, 204254_S_AT, 212488_AT, 207198_S_AT, 219773_AT, 210987_X_AT, 207030_S_AT, 211340_S_AT, 202952_S_AT, 208937_S_AT, 210845_S_AT, 201261_X_AT, 203440_AT, 218350_S_AT, 213798_S_AT, 212670_AT, 221…
GO:0032501	Multicellular organismal process	76	41.989	1.58644	2.98e-06	0.0053	0.000354	206926_S_AT, 213905_X_AT, 206117_AT, 202133_AT, 212985_AT, 221731_X_AT, 209440_AT, 218368_S_AT, 208447_S_AT, 209304_X_AT, 213011_S_AT, 221541_AT, 201844_S_AT, 209032_S_AT, 209803_S_AT, 206116_S_AT, 201615_X_AT, 204136_AT, 209360_S_AT, 212099_AT, 204620_S_AT, 221584_S_AT, 212488_AT, 207198_S_AT, 207030_S_AT, 204939_S_AT, 201162_AT, 210845_S_AT, 210511_S_AT, 210095_S_AT, 205128_X_AT, 201261_X_AT, 2…
GO:0051239	Regulation of multicellular organismal process	28	15.4696	2.66976	4.38e-06	0.0078	0.000487	211964_AT, 206117_AT, 203440_AT, 218368_S_AT, 201577_AT, 202291_S_AT, 209032_S_AT, 209031_AT, 210512_S_AT, 206116_S_AT, 202393_S_AT, 201170_S_AT, 202628_S_AT, 210986_S_AT, 205266_AT, 205967_AT, 209360_S_AT, 213093_AT, 220935_S_AT, 212099_AT, 211966_AT, 204940_AT, 201058_S_AT, 212143_S_AT, 221584_S_AT, 209030_S_AT, 210987_X_AT, 204939_S_AT, 200996_AT, 208937_S_AT, 202627_S_AT, 206814_AT, 203951_AT…
GO:0022603	Regulation of anatomical structure morphogenesis	13	7.18232	5.30339	6.07e-06	0.011	0.000541	211964_AT, 209209_S_AT, 203440_AT, 209360_S_AT, 212099_AT, 211966_AT, 218368_S_AT, 214212_X_AT, 200996_AT, 210512_S_AT, 208937_S_AT, 202627_S_AT, 206814_AT, 203085_S_AT, 210762_S_AT, 202628_S_AT, 209210_S_AT
GO:0050793	Regulation of developmental process	23	12.7072	3.04875	5.44e-06	0.0096	0.000569	211964_AT, 209209_S_AT, 202133_AT, 203440_AT, 218368_S_AT, 202291_S_AT, 201577_AT, 210512_S_AT, 202393_S_AT, 202628_S_AT, 210762_S_AT, 205266_AT, 205967_AT, 213093_AT, 209360_S_AT, 212099_AT, 220935_S_AT, 211966_AT, 214212_X_AT, 212143_S_AT, 200996_AT, 202627_S_AT, 208937_S_AT, 206814_AT, 203085_S_AT, 210511_S_AT, 210095_S_AT, 209210_S_AT
GO:0048869	Cellular developmental process	40	22.0994	2.09477	7.22e-06	0.013	0.000612	206926_S_AT, 206117_AT, 202133_AT, 212985_AT, 221731_X_AT, 211126_S_AT, 218368_S_AT, 209304_X_AT, 202291_S_AT, 206924_AT, 209032_S_AT, 209031_AT, 206116_S_AT, 204141_AT, 205132_AT, 205266_AT, 209360_S_AT, 204620_S_AT, 212099_AT, 203105_S_AT, 209447_AT, 212143_S_AT, 201195_S_AT, 209372_X_AT, 221584_S_AT, 203510_AT, 209030_S_AT, 207198_S_AT, 219773_AT, 210987_X_AT, 207030_S_AT, 202952_S_AT, 210511_…
GO:0051128	Regulation of cellular component organization	16	8.83978	3.12111	0.00018	0.28	0.0095	210986_S_AT, 209209_S_AT, 206117_AT, 213093_AT, 203440_AT, 212489_AT, 218368_S_AT, 214212_X_AT, 212488_AT, 212670_AT, 200601_AT, 210987_X_AT, 221539_AT, 200996_AT, 210512_S_AT, 206116_S_AT, 213753_X_AT, 201123_S_AT, 206814_AT, 203085_S_AT, 212572_AT, 210762_S_AT, 209210_S_AT
GO:0030154	Cell differentiation	35	19.337	1.91018	0.00022	0.32	0.011	206117_AT, 206926_S_AT, 202133_AT, 212985_AT, 221731_X_AT, 211126_S_AT, 218368_S_AT, 209304_X_AT, 202291_S_AT, 206924_AT, 209032_S_AT, 209031_AT, 206116_S_AT, 204141_AT, 205132_AT, 205266_AT, 209360_S_AT, 204620_S_AT, 212099_AT, 209447_AT, 212143_S_AT, 201195_S_AT, 209372_X_AT, 221584_S_AT, 203510_AT, 209030_S_AT, 210987_X_AT, 207030_S_AT, 202952_S_AT, 210511_S_AT, 210095_S_AT, 207574_S_AT, 20344…
GO:0051094	Positive regulation of developmental process	12	6.62983	3.85648	0.00028	0.39	0.014	205266_AT, 209360_S_AT, 213093_AT, 212099_AT, 218368_S_AT, 212143_S_AT, 201577_AT, 200996_AT, 206814_AT, 202393_S_AT, 203085_S_AT, 210511_S_AT, 210095_S_AT
GO:0007399	Nervous system development	26	14.3646	2.13501	0.00039	0.51	0.017	203440_AT, 202363_AT, 212985_AT, 221731_X_AT, 209440_AT, 218368_S_AT, 208447_S_AT, 201577_AT, 207826_S_AT, 209032_S_AT, 209031_AT, 210512_S_AT, 212970_AT, 204141_AT, 210762_S_AT, 201148_S_AT, 205266_AT, 213093_AT, 220935_S_AT, 204620_S_AT, 201149_S_AT, 215646_S_AT, 204619_S_AT, 201195_S_AT, 209372_X_AT, 221584_S_AT, 203510_AT, 209030_S_AT, 214240_AT, 201340_S_AT, 201341_AT, 200996_AT, 206814_AT, …
GO:0022604	Regulation of cell morphogenesis	8	4.41989	5.45599	0.00065	0.69	0.025	209209_S_AT, 203440_AT, 200996_AT, 210512_S_AT, 206814_AT, 203085_S_AT, 218368_S_AT, 210762_S_AT, 214212_X_AT, 209210_S_AT
GO:0045597	Positive regulation of cell differentiation	10	5.52486	3.90139	0.0011	0.85	0.038	201577_AT, 205266_AT, 209360_S_AT, 200996_AT, 202393_S_AT, 206814_AT, 210511_S_AT, 203085_S_AT, 210095_S_AT, 218368_S_AT, 212143_S_AT
GO:0048699	Generation of neurons	16	8.83978	2.55719	0.0014	0.92	0.043	205266_AT, 213093_AT, 203440_AT, 220935_S_AT, 204620_S_AT, 215646_S_AT, 204619_S_AT, 212985_AT, 221731_X_AT, 218368_S_AT, 203510_AT, 209372_X_AT, 221584_S_AT, 207826_S_AT, 200996_AT, 210512_S_AT, 206814_AT, 212970_AT, 203085_S_AT, 204141_AT, 211571_S_AT
GO:0048522	Positive regulation of cellular process	35	19.337	1.693	0.0019	0.97	0.052	206926_S_AT, 206117_AT, 202133_AT, 212985_AT, 212948_AT, 218368_S_AT, 204004_AT, 201041_S_AT, 201577_AT, 206924_AT, 200790_AT, 207826_S_AT, 218380_AT, 209032_S_AT, 209031_AT, 210512_S_AT, 205047_S_AT, 206116_S_AT, 213753_X_AT, 212970_AT, 202393_S_AT, 210762_S_AT, 201148_S_AT, 210986_S_AT, 205266_AT, 209360_S_AT, 213093_AT, 201149_S_AT, 201416_AT, 200644_AT, 204254_S_AT, 212143_S_AT, 221584_S_AT, …
GO:0048518	Positive regulation of biological process	37	20.442	1.62599	0.0027	0.99	0.064	206117_AT, 206926_S_AT, 202133_AT, 212985_AT, 218368_S_AT, 212948_AT, 201041_S_AT, 204004_AT, 206924_AT, 200790_AT, 218380_AT, 209032_S_AT, 209031_AT, 206116_S_AT, 202393_S_AT, 205266_AT, 209360_S_AT, 212099_AT, 201149_S_AT, 200644_AT, 212143_S_AT, 204254_S_AT, 221584_S_AT, 209030_S_AT, 210987_X_AT, 222146_S_AT, 210511_S_AT, 210095_S_AT, 215813_S_AT, 205127_AT, 205128_X_AT, 201577_AT, 207826_S_AT…
GO:0022008	Neurogenesis	16	8.83978	2.37848	0.0029	0.99	0.066	205266_AT, 213093_AT, 203440_AT, 220935_S_AT, 204620_S_AT, 215646_S_AT, 204619_S_AT, 212985_AT, 221731_X_AT, 218368_S_AT, 203510_AT, 209372_X_AT, 221584_S_AT, 207826_S_AT, 200996_AT, 210512_S_AT, 206814_AT, 212970_AT, 203085_S_AT, 204141_AT, 211571_S_AT
GO:0045595	Regulation of cell differentiation	14	7.73481	2.54225	0.0034	0.99	0.073	205967_AT, 205266_AT, 202133_AT, 203440_AT, 209360_S_AT, 220935_S_AT, 218368_S_AT, 212143_S_AT, 201577_AT, 200996_AT, 206814_AT, 202393_S_AT, 203085_S_AT, 210511_S_AT, 210095_S_AT
GO:0051130	Positive regulation of cellular component organization	8	4.41989	3.94881	0.0041	0.99	0.085	210986_S_AT, 200601_AT, 206117_AT, 213093_AT, 210987_X_AT, 200996_AT, 206116_S_AT, 213753_X_AT, 201123_S_AT, 206814_AT, 203085_S_AT, 218368_S_AT
GO:0040012	Regulation of locomotion	8	4.41989	3.72257	0.0057	0.99	0.103	210986_S_AT, 206117_AT, 63825_AT, 213093_AT, 202241_AT, 221815_AT, 212143_S_AT, 210987_X_AT, 206116_S_AT, 210512_S_AT, 203085_S_AT, 210095_S_AT, 210762_S_AT
Annotation Cluster 2	Enrichment Score: 3.95
GO code	Term	Count	%	Fold Enrichment	p Value	Bonferroni	Benjamini	Probes
GO:0048519	Negative regulation of biological process	49	27.0718	2.41598	3.81e-09	6.78e-06	1.36e-06	222108_AT, 206926_S_AT, 206117_AT, 202133_AT, 212985_AT, 203592_S_AT, 204004_AT, 206924_AT, 201844_S_AT, 221539_AT, 206116_S_AT, 218574_S_AT, 202393_S_AT, 201170_S_AT, 205266_AT, 205967_AT, 209360_S_AT, 212099_AT, 201149_S_AT, 211966_AT, 219366_AT, 204337_AT, 221815_AT, 212143_S_AT, 204254_S_AT, 221584_S_AT, 219773_AT, 210987_X_AT, 222146_S_AT, 204939_S_AT, 201162_AT, 208937_S_AT, 210511_S_AT, 20…
GO:0048523	Negative regulation of cellular process	45	24.8619	2.42192	2.14e-08	3.82e-05	6.36e-06	222108_AT, 206926_S_AT, 206117_AT, 202133_AT, 212985_AT, 203592_S_AT, 204004_AT, 206924_AT, 201844_S_AT, 221539_AT, 206116_S_AT, 218574_S_AT, 202393_S_AT, 201170_S_AT, 205967_AT, 205266_AT, 209360_S_AT, 212099_AT, 201149_S_AT, 219366_AT, 204337_AT, 221815_AT, 212143_S_AT, 204254_S_AT, 219773_AT, 222146_S_AT, 210987_X_AT, 201162_AT, 208937_S_AT, 210511_S_AT, 208637_X_AT, 210095_S_AT, 215813_S_AT, …
GO:0010941	Regulation of cell death	28	15.4696	3.06941	2.99e-07	0.000533	6.66e-05	222108_AT, 212985_AT, 201041_S_AT, 204004_AT, 201577_AT, 201841_S_AT, 207826_S_AT, 218380_AT, 209032_S_AT, 209031_AT, 210512_S_AT, 205047_S_AT, 213753_X_AT, 202393_S_AT, 212970_AT, 210762_S_AT, 201148_S_AT, 213093_AT, 201149_S_AT, 201416_AT, 219366_AT, 211160_X_AT, 212143_S_AT, 204254_S_AT, 221584_S_AT, 200601_AT, 209030_S_AT, 214240_AT, 201123_S_AT, 206814_AT, 210511_S_AT, 203085_S_AT, 208637_X_…
GO:0043067	Regulation of programmed cell death	27	14.9171	2.97072	9.78e-07	0.0017	0.000158	222108_AT, 212985_AT, 201041_S_AT, 204004_AT, 201577_AT, 201841_S_AT, 207826_S_AT, 218380_AT, 209032_S_AT, 209031_AT, 210512_S_AT, 205047_S_AT, 213753_X_AT, 202393_S_AT, 212970_AT, 210762_S_AT, 201148_S_AT, 213093_AT, 201149_S_AT, 201416_AT, 219366_AT, 211160_X_AT, 212143_S_AT, 204254_S_AT, 221584_S_AT, 200601_AT, 209030_S_AT, 214240_AT, 201123_S_AT, 206814_AT, 210511_S_AT, 203085_S_AT, 208637_X_…
GO:0042981	Regulation of apoptosis	27	14.9171	3.00028	8.11e-07	0.0014	0.000161	222108_AT, 212985_AT, 201041_S_AT, 204004_AT, 201577_AT, 201841_S_AT, 207826_S_AT, 218380_AT, 209032_S_AT, 209031_AT, 210512_S_AT, 205047_S_AT, 213753_X_AT, 202393_S_AT, 212970_AT, 210762_S_AT, 201148_S_AT, 213093_AT, 201149_S_AT, 201416_AT, 219366_AT, 211160_X_AT, 212143_S_AT, 204254_S_AT, 221584_S_AT, 200601_AT, 209030_S_AT, 214240_AT, 201123_S_AT, 206814_AT, 210511_S_AT, 203085_S_AT, 208637_X_…
GO:0043065	Positive regulation of apoptosis	19	10.4972	3.94766	1.39e-06	0.0025	0.000207	212985_AT, 204004_AT, 201041_S_AT, 207826_S_AT, 218380_AT, 209032_S_AT, 209031_AT, 213753_X_AT, 212970_AT, 202393_S_AT, 210762_S_AT, 201148_S_AT, 213093_AT, 201149_S_AT, 201416_AT, 204254_S_AT, 212143_S_AT, 221584_S_AT, 209030_S_AT, 214240_AT, 201123_S_AT, 206814_AT, 203085_S_AT, 210511_S_AT, 210095_S_AT
GO:0010942	Positive regulation of cell death	19	10.4972	3.90228	1.64e-06	0.0029	0.000209	212985_AT, 204004_AT, 201041_S_AT, 207826_S_AT, 218380_AT, 209032_S_AT, 209031_AT, 213753_X_AT, 212970_AT, 202393_S_AT, 210762_S_AT, 201148_S_AT, 213093_AT, 201149_S_AT, 201416_AT, 204254_S_AT, 212143_S_AT, 221584_S_AT, 209030_S_AT, 214240_AT, 201123_S_AT, 206814_AT, 203085_S_AT, 210511_S_AT, 210095_S_AT
GO:0043068	Positive regulation of programmed cell death	19	10.4972	3.92031	1.54e-06	0.0027	0.00021	212985_AT, 204004_AT, 201041_S_AT, 207826_S_AT, 218380_AT, 209032_S_AT, 209031_AT, 213753_X_AT, 212970_AT, 202393_S_AT, 210762_S_AT, 201148_S_AT, 213093_AT, 201149_S_AT, 201416_AT, 204254_S_AT, 212143_S_AT, 221584_S_AT, 209030_S_AT, 214240_AT, 201123_S_AT, 206814_AT, 203085_S_AT, 210511_S_AT, 210095_S_AT
GO:0051239	Regulation of multicellular organismal process	28	15.4696	2.66976	4.38e-06	0.0078	0.000487	211964_AT, 206117_AT, 203440_AT, 218368_S_AT, 201577_AT, 202291_S_AT, 209032_S_AT, 209031_AT, 210512_S_AT, 206116_S_AT, 202393_S_AT, 201170_S_AT, 202628_S_AT, 210986_S_AT, 205266_AT, 205967_AT, 209360_S_AT, 213093_AT, 220935_S_AT, 212099_AT, 211966_AT, 204940_AT, 201058_S_AT, 212143_S_AT, 221584_S_AT, 209030_S_AT, 210987_X_AT, 204939_S_AT, 200996_AT, 208937_S_AT, 202627_S_AT, 206814_AT, 203951_AT…
GO:0050793	Regulation of developmental process	23	12.7072	3.04875	5.44e-06	0.0096	0.000569	211964_AT, 209209_S_AT, 202133_AT, 203440_AT, 218368_S_AT, 202291_S_AT, 201577_AT, 210512_S_AT, 202393_S_AT, 202628_S_AT, 210762_S_AT, 205266_AT, 205967_AT, 213093_AT, 209360_S_AT, 212099_AT, 220935_S_AT, 211966_AT, 214212_X_AT, 212143_S_AT, 200996_AT, 202627_S_AT, 208937_S_AT, 206814_AT, 203085_S_AT, 210511_S_AT, 210095_S_AT, 209210_S_AT
GO:0042221	Response to chemical stimulus	33	18.232	2.30154	1e-05	0.018	0.000779	206117_AT, 211924_S_AT, 201041_S_AT, 201577_AT, 202291_S_AT, 201841_S_AT, 212013_AT, 201136_AT, 207826_S_AT, 221539_AT, 210512_S_AT, 206116_S_AT, 205047_S_AT, 202393_S_AT, 202613_AT, 202628_S_AT, 201148_S_AT, 210986_S_AT, 212345_S_AT, 205132_AT, 213093_AT, 200825_S_AT, 202241_AT, 201149_S_AT, 202619_S_AT, 204254_S_AT, 212012_AT, 221584_S_AT, 219478_AT, 200601_AT, 201163_S_AT, 214240_AT, 210987_X_…
GO:0042127	Regulation of cell proliferation	24	13.2597	2.72453	1.9e-05	0.034	0.0014	206926_S_AT, 204004_AT, 201577_AT, 206924_AT, 200790_AT, 210512_S_AT, 213753_X_AT, 202393_S_AT, 202628_S_AT, 210762_S_AT, 205266_AT, 213093_AT, 202241_AT, 201416_AT, 200644_AT, 212667_AT, 212143_S_AT, 204254_S_AT, 219478_AT, 201163_S_AT, 219773_AT, 214240_AT, 201162_AT, 202627_S_AT, 206814_AT, 201123_S_AT, 203085_S_AT, 210095_S_AT, 215813_S_AT, 205128_X_AT, 205127_AT
GO:0010033	Response to organic substance	22	12.1547	2.7261	4.9e-05	0.084	0.0032	201041_S_AT, 202291_S_AT, 201577_AT, 201841_S_AT, 207826_S_AT, 221539_AT, 205047_S_AT, 202393_S_AT, 201148_S_AT, 212345_S_AT, 205132_AT, 213093_AT, 202241_AT, 201149_S_AT, 221584_S_AT, 219478_AT, 201163_S_AT, 214240_AT, 200996_AT, 201162_AT, 208937_S_AT, 206814_AT, 203085_S_AT, 215813_S_AT, 205128_X_AT, 205127_AT
GO:0009605	Response to external stimulus	25	13.8122	2.4437	7.1e-05	0.12	0.0044	206926_S_AT, 206117_AT, 209278_S_AT, 63825_AT, 211924_S_AT, 221731_X_AT, 201041_S_AT, 202291_S_AT, 206924_AT, 201136_AT, 207826_S_AT, 205047_S_AT, 206116_S_AT, 201170_S_AT, 202628_S_AT, 201148_S_AT, 210986_S_AT, 213093_AT, 204620_S_AT, 209277_AT, 201149_S_AT, 215646_S_AT, 204619_S_AT, 209101_AT, 212489_AT, 221815_AT, 204254_S_AT, 221584_S_AT, 212488_AT, 201163_S_AT, 219773_AT, 214240_AT, 210987_X…
GO:0032879	Regulation of localization	19	10.4972	2.78278	0.00015	0.24	0.0083	206926_S_AT, 206117_AT, 63825_AT, 203440_AT, 206924_AT, 209032_S_AT, 209031_AT, 206116_S_AT, 210512_S_AT, 205924_AT, 210762_S_AT, 210986_S_AT, 205266_AT, 213093_AT, 205925_S_AT, 202241_AT, 204940_AT, 221815_AT, 211160_X_AT, 212143_S_AT, 200601_AT, 209030_S_AT, 210987_X_AT, 204939_S_AT, 206814_AT, 208637_X_AT, 203085_S_AT, 210511_S_AT, 215813_S_AT, 210095_S_AT, 205128_X_AT, 205127_AT
GO:0048545	Response to steroid hormone stimulus	10	5.52486	4.65322	0.00029	0.41	0.014	201148_S_AT, 213093_AT, 201149_S_AT, 201041_S_AT, 219478_AT, 221584_S_AT, 201163_S_AT, 214240_AT, 201162_AT, 206814_AT, 203085_S_AT, 215813_S_AT, 205127_AT, 205128_X_AT
GO:0007399	Nervous system development	26	14.3646	2.13501	0.00039	0.51	0.017	203440_AT, 202363_AT, 212985_AT, 221731_X_AT, 209440_AT, 218368_S_AT, 208447_S_AT, 201577_AT, 207826_S_AT, 209032_S_AT, 209031_AT, 210512_S_AT, 212970_AT, 204141_AT, 210762_S_AT, 201148_S_AT, 205266_AT, 213093_AT, 220935_S_AT, 204620_S_AT, 201149_S_AT, 215646_S_AT, 204619_S_AT, 201195_S_AT, 209372_X_AT, 221584_S_AT, 203510_AT, 209030_S_AT, 214240_AT, 201340_S_AT, 201341_AT, 200996_AT, 206814_AT, …
GO:0008285	Negative regulation of cell proliferation	13	7.18232	3.21729	0.00071	0.72	0.027	213093_AT, 202241_AT, 212143_S_AT, 204254_S_AT, 204004_AT, 219478_AT, 201577_AT, 201163_S_AT, 219773_AT, 214240_AT, 201162_AT, 202393_S_AT, 203085_S_AT, 210095_S_AT, 210762_S_AT
GO:0043627	Response to estrogen stimulus	7	3.8674	5.95612	0.0011	0.86	0.038	221584_S_AT, 201148_S_AT, 219478_AT, 213093_AT, 214240_AT, 201149_S_AT, 203085_S_AT, 201041_S_AT
GO:0009719	Response to endogenous stimulus	13	7.18232	2.86776	0.0019	0.97	0.051	201148_S_AT, 213093_AT, 201149_S_AT, 201041_S_AT, 219478_AT, 221584_S_AT, 202291_S_AT, 201163_S_AT, 214240_AT, 201162_AT, 221539_AT, 205047_S_AT, 206814_AT, 203085_S_AT, 215813_S_AT, 205127_AT, 205128_X_AT
GO:0048522	Positive regulation of cellular process	35	19.337	1.693	0.0019	0.97	0.052	206926_S_AT, 206117_AT, 202133_AT, 212985_AT, 212948_AT, 218368_S_AT, 204004_AT, 201041_S_AT, 201577_AT, 206924_AT, 200790_AT, 207826_S_AT, 218380_AT, 209032_S_AT, 209031_AT, 210512_S_AT, 205047_S_AT, 206116_S_AT, 213753_X_AT, 212970_AT, 202393_S_AT, 210762_S_AT, 201148_S_AT, 210986_S_AT, 205266_AT, 209360_S_AT, 213093_AT, 201149_S_AT, 201416_AT, 200644_AT, 204254_S_AT, 212143_S_AT, 221584_S_AT, …
GO:0031960	Response to corticosteroid stimulus	6	3.31492	6.30648	0.0026	0.99	0.062	221584_S_AT, 201163_S_AT, 213093_AT, 201162_AT, 206814_AT, 215813_S_AT, 205128_X_AT, 205127_AT, 201041_S_AT
GO:0009725	Response to hormone stimulus	12	6.62983	2.92126	0.0027	0.99	0.063	201148_S_AT, 213093_AT, 201149_S_AT, 201041_S_AT, 202291_S_AT, 219478_AT, 221584_S_AT, 201163_S_AT, 214240_AT, 201162_AT, 221539_AT, 206814_AT, 203085_S_AT, 215813_S_AT, 205127_AT, 205128_X_AT
GO:0048518	Positive regulation of biological process	37	20.442	1.62599	0.0027	0.99	0.064	206117_AT, 206926_S_AT, 202133_AT, 212985_AT, 218368_S_AT, 212948_AT, 201041_S_AT, 204004_AT, 206924_AT, 200790_AT, 218380_AT, 209032_S_AT, 209031_AT, 206116_S_AT, 202393_S_AT, 205266_AT, 209360_S_AT, 212099_AT, 201149_S_AT, 200644_AT, 212143_S_AT, 204254_S_AT, 221584_S_AT, 209030_S_AT, 210987_X_AT, 222146_S_AT, 210511_S_AT, 210095_S_AT, 215813_S_AT, 205127_AT, 205128_X_AT, 201577_AT, 207826_S_AT…
GO:0001501	Skeletal system development	11	6.07735	3.08075	0.003	0.99	0.069	202291_S_AT, 213093_AT, 202133_AT, 209101_AT, 202393_S_AT, 210511_S_AT, 212667_AT, 203085_S_AT, 210095_S_AT, 212143_S_AT, 204254_S_AT, 213425_AT
GO:0006917	Induction of apoptosis	11	6.07735	3.07112	0.0031	0.99	0.069	201148_S_AT, 213093_AT, 201149_S_AT, 204254_S_AT, 209030_S_AT, 218380_AT, 209032_S_AT, 209031_AT, 213753_X_AT, 206814_AT, 201123_S_AT, 202393_S_AT, 203085_S_AT, 210511_S_AT, 210762_S_AT
GO:0012502	Induction of programmed cell death	11	6.07735	3.06156	0.0032	0.99	0.069	201148_S_AT, 213093_AT, 201149_S_AT, 204254_S_AT, 209030_S_AT, 218380_AT, 209032_S_AT, 209031_AT, 213753_X_AT, 206814_AT, 201123_S_AT, 202393_S_AT, 203085_S_AT, 210511_S_AT, 210762_S_AT
GO:0010558	Negative regulation of macromolecule biosynthetic process	15	8.28729	2.44996	0.0032	0.99	0.069	213093_AT, 202133_AT, 218350_S_AT, 204254_S_AT, 204004_AT, 201844_S_AT, 207826_S_AT, 222146_S_AT, 221539_AT, 208937_S_AT, 218574_S_AT, 202393_S_AT, 203085_S_AT, 210511_S_AT, 201170_S_AT
GO:0031327	Negative regulation of cellular biosynthetic process	15	8.28729	2.38882	0.0039	0.99	0.083	213093_AT, 202133_AT, 218350_S_AT, 204254_S_AT, 204004_AT, 201844_S_AT, 207826_S_AT, 222146_S_AT, 221539_AT, 208937_S_AT, 218574_S_AT, 202393_S_AT, 203085_S_AT, 210511_S_AT, 201170_S_AT
GO:0009890	Negative regulation of biosynthetic process	15	8.28729	2.33879	0.0048	0.99	0.093	213093_AT, 202133_AT, 218350_S_AT, 204254_S_AT, 204004_AT, 201844_S_AT, 207826_S_AT, 222146_S_AT, 221539_AT, 208937_S_AT, 218574_S_AT, 202393_S_AT, 203085_S_AT, 210511_S_AT, 201170_S_AT
GO:0033273	Response to vitamin	5	2.76243	6.76832	0.0062	0.99	0.11	201148_S_AT, 201163_S_AT, 201149_S_AT, 201162_AT, 203085_S_AT, 204254_S_AT, 201041_S_AT
GO:0031324	Negative regulation of cellular metabolic process	17	9.39227	2.10946	0.0064	0.99	0.11	201148_S_AT, 213093_AT, 202133_AT, 201149_S_AT, 218350_S_AT, 212143_S_AT, 204254_S_AT, 204004_AT, 207826_S_AT, 201844_S_AT, 222146_S_AT, 221539_AT, 208937_S_AT, 218574_S_AT, 202393_S_AT, 203085_S_AT, 210511_S_AT, 210095_S_AT, 201170_S_AT
GO:0010605	Negative regulation of macromolecule metabolic process	17	9.39227	2.06922	0.0077	0.99	0.13	201148_S_AT, 213093_AT, 202133_AT, 201149_S_AT, 218350_S_AT, 212143_S_AT, 204254_S_AT, 204004_AT, 207826_S_AT, 201844_S_AT, 222146_S_AT, 221539_AT, 208937_S_AT, 218574_S_AT, 202393_S_AT, 203085_S_AT, 210511_S_AT, 210095_S_AT, 201170_S_AT
GO:0000122	Negative regulation of transcription from RNA polymerase II promoter	9	4.97238	3.02284	0.0098	0.99	0.15	202133_AT, 207826_S_AT, 201844_S_AT, 222146_S_AT, 208937_S_AT, 202393_S_AT, 218574_S_AT, 204004_AT, 204254_S_AT
Annotation Cluster 3	Enrichment Score: 3.81
GO code	Term	Count	%	Fold Enrichment	p Value	Bonferroni	Benjamini	Probes
GO:0009653	Anatomical structure morphogenesis	34	18.7845	2.53769	8.25e-07	0.0015	0.000147	206117_AT, 213905_X_AT, 202133_AT, 212985_AT, 211924_S_AT, 221731_X_AT, 211126_S_AT, 218368_S_AT, 202291_S_AT, 209803_S_AT, 206116_S_AT, 205132_AT, 205266_AT, 204620_S_AT, 212099_AT, 201149_S_AT, 203105_S_AT, 204254_S_AT, 212488_AT, 207198_S_AT, 219773_AT, 210987_X_AT, 207030_S_AT, 211340_S_AT, 202952_S_AT, 208937_S_AT, 210845_S_AT, 201261_X_AT, 203440_AT, 218350_S_AT, 213798_S_AT, 212670_AT, 221…
GO:0006928	Cell motion	19	10.4972	3.57367	5.63e-06	0.0099	0.000557	221246_X_AT, 206117_AT, 203440_AT, 201616_S_AT, 202363_AT, 211924_S_AT, 212985_AT, 221731_X_AT, 213798_S_AT, 218368_S_AT, 201841_S_AT, 200600_AT, 200625_S_AT, 206116_S_AT, 201615_X_AT, 212970_AT, 210986_S_AT, 213093_AT, 204620_S_AT, 204619_S_AT, 215646_S_AT, 209101_AT, 212489_AT, 201617_X_AT, 203510_AT, 212488_AT, 221748_S_AT, 218864_AT, 210987_X_AT, 221747_AT, 200996_AT, 208937_S_AT, 210845_S_AT…
GO:0016477	Cell migration	13	7.18232	4.20813	6e-05	0.101	0.0038	221246_X_AT, 213093_AT, 203440_AT, 204620_S_AT, 215646_S_AT, 204619_S_AT, 212985_AT, 221731_X_AT, 209101_AT, 212489_AT, 213798_S_AT, 218368_S_AT, 203510_AT, 212488_AT, 221748_S_AT, 218864_AT, 200600_AT, 200625_S_AT, 221747_AT, 208937_S_AT, 212970_AT, 203085_S_AT, 211571_S_AT
GO:0051674	Localization of cell	13	7.18232	3.7832	0.00017	0.26	0.0089	221246_X_AT, 213093_AT, 203440_AT, 204620_S_AT, 215646_S_AT, 204619_S_AT, 212985_AT, 221731_X_AT, 209101_AT, 212489_AT, 213798_S_AT, 218368_S_AT, 203510_AT, 212488_AT, 221748_S_AT, 218864_AT, 200600_AT, 200625_S_AT, 221747_AT, 208937_S_AT, 212970_AT, 203085_S_AT, 211571_S_AT
GO:0048870	Cell motility	13	7.18232	3.7832	0.00017	0.26	0.0089	221246_X_AT, 213093_AT, 203440_AT, 204620_S_AT, 215646_S_AT, 204619_S_AT, 212985_AT, 221731_X_AT, 209101_AT, 212489_AT, 213798_S_AT, 218368_S_AT, 203510_AT, 212488_AT, 221748_S_AT, 218864_AT, 200600_AT, 200625_S_AT, 221747_AT, 208937_S_AT, 212970_AT, 203085_S_AT, 211571_S_AT
GO:0040011	Locomotion	15	8.28729	3.10934	0.00033	0.44	0.015	221246_X_AT, 203440_AT, 212985_AT, 211924_S_AT, 221731_X_AT, 213798_S_AT, 218368_S_AT, 201136_AT, 200600_AT, 200625_S_AT, 212970_AT, 213093_AT, 204620_S_AT, 204619_S_AT, 215646_S_AT, 209101_AT, 212489_AT, 203510_AT, 212488_AT, 221748_S_AT, 218864_AT, 221747_AT, 208937_S_AT, 210845_S_AT, 203085_S_AT, 211571_S_AT
GO:0048699	Generation of neurons	16	8.83978	2.55719	0.0014	0.92	0.043	205266_AT, 213093_AT, 203440_AT, 220935_S_AT, 204620_S_AT, 215646_S_AT, 204619_S_AT, 212985_AT, 221731_X_AT, 218368_S_AT, 203510_AT, 209372_X_AT, 221584_S_AT, 207826_S_AT, 200996_AT, 210512_S_AT, 206814_AT, 212970_AT, 203085_S_AT, 204141_AT, 211571_S_AT
GO:0022008	Neurogenesis	16	8.83978	2.37848	0.0029	0.99	0.066	205266_AT, 213093_AT, 203440_AT, 220935_S_AT, 204620_S_AT, 215646_S_AT, 204619_S_AT, 212985_AT, 221731_X_AT, 218368_S_AT, 203510_AT, 209372_X_AT, 221584_S_AT, 207826_S_AT, 200996_AT, 210512_S_AT, 206814_AT, 212970_AT, 203085_S_AT, 204141_AT, 211571_S_AT
GO:0032989	Cellular component morphogenesis	12	6.62983	2.70051	0.0049	0.99	0.094	210986_S_AT, 205132_AT, 206117_AT, 213093_AT, 202133_AT, 204620_S_AT, 212985_AT, 215646_S_AT, 204619_S_AT, 221731_X_AT, 213798_S_AT, 203105_S_AT, 219773_AT, 207198_S_AT, 221685_S_AT, 210987_X_AT, 212687_AT, 200625_S_AT, 206116_S_AT, 212970_AT, 203085_S_AT, 211571_S_AT
Annotation Cluster 4	Enrichment Score: 3.45
GO code	Term	Count	%	Fold Enrichment	p Value	Bonferroni	Benjamini	Probes
GO:0051271	Negative regulation of cell motion	8	4.41989	11.345	6.04e-06	0.011	0.000566	210986_S_AT, 206117_AT, 63825_AT, 202241_AT, 211160_X_AT, 221815_AT, 212143_S_AT, 200601_AT, 210987_X_AT, 206116_S_AT, 203085_S_AT, 208637_X_AT, 210095_S_AT, 210762_S_AT
GO:0032879	Regulation of localization	19	10.4972	2.78278	0.00015	0.24	0.0083	206926_S_AT, 206117_AT, 63825_AT, 203440_AT, 206924_AT, 209032_S_AT, 209031_AT, 206116_S_AT, 210512_S_AT, 205924_AT, 210762_S_AT, 210986_S_AT, 205266_AT, 213093_AT, 205925_S_AT, 202241_AT, 204940_AT, 221815_AT, 211160_X_AT, 212143_S_AT, 200601_AT, 209030_S_AT, 210987_X_AT, 204939_S_AT, 206814_AT, 208637_X_AT, 203085_S_AT, 210511_S_AT, 215813_S_AT, 210095_S_AT, 205128_X_AT, 205127_AT
GO:0051128	Regulation of cellular component organization	16	8.83978	3.12111	0.00018	0.28	0.0095	210986_S_AT, 209209_S_AT, 206117_AT, 213093_AT, 203440_AT, 212489_AT, 218368_S_AT, 214212_X_AT, 212488_AT, 212670_AT, 200601_AT, 210987_X_AT, 221539_AT, 200996_AT, 210512_S_AT, 206116_S_AT, 213753_X_AT, 201123_S_AT, 206814_AT, 203085_S_AT, 212572_AT, 210762_S_AT, 209210_S_AT
GO:0030336	Negative regulation of cell migration	6	3.31492	9.4044	0.00042	0.53	0.018	210986_S_AT, 206117_AT, 63825_AT, 202241_AT, 210987_X_AT, 206116_S_AT, 203085_S_AT, 210095_S_AT, 221815_AT, 210762_S_AT, 212143_S_AT
GO:0040013	Negative regulation of locomotion	6	3.31492	8.78772	0.00058	0.64	0.024	210986_S_AT, 206117_AT, 63825_AT, 202241_AT, 210987_X_AT, 206116_S_AT, 203085_S_AT, 210095_S_AT, 221815_AT, 210762_S_AT, 212143_S_AT
GO:0008285	Negative regulation of cell proliferation	13	7.18232	3.21729	0.00071	0.72	0.027	213093_AT, 202241_AT, 212143_S_AT, 204254_S_AT, 204004_AT, 219478_AT, 201577_AT, 201163_S_AT, 219773_AT, 214240_AT, 201162_AT, 202393_S_AT, 203085_S_AT, 210095_S_AT, 210762_S_AT
GO:0051270	Regulation of cell motion	9	4.97238	4.1662	0.0014	0.92	0.044	210986_S_AT, 206117_AT, 63825_AT, 202241_AT, 211160_X_AT, 221815_AT, 212143_S_AT, 200601_AT, 210987_X_AT, 206116_S_AT, 210512_S_AT, 203085_S_AT, 208637_X_AT, 210095_S_AT, 210762_S_AT
GO:0040012	Regulation of locomotion	8	4.41989	3.72257	0.0057	0.99	0.103	210986_S_AT, 206117_AT, 63825_AT, 213093_AT, 202241_AT, 221815_AT, 212143_S_AT, 210987_X_AT, 206116_S_AT, 210512_S_AT, 203085_S_AT, 210095_S_AT, 210762_S_AT
Annotation Cluster 5	Enrichment Score: 3.17
GO code	Term	Count	%	Fold Enrichment	p Value	Bonferroni	Benjamini	Probes
GO:0009605	Response to external stimulus	25	13.8122	2.4437	7.1e-05	0.12	0.0044	206926_S_AT, 206117_AT, 209278_S_AT, 63825_AT, 211924_S_AT, 221731_X_AT, 201041_S_AT, 202291_S_AT, 206924_AT, 201136_AT, 207826_S_AT, 205047_S_AT, 206116_S_AT, 201170_S_AT, 202628_S_AT, 201148_S_AT, 210986_S_AT, 213093_AT, 204620_S_AT, 209277_AT, 201149_S_AT, 215646_S_AT, 204619_S_AT, 209101_AT, 212489_AT, 221815_AT, 204254_S_AT, 221584_S_AT, 212488_AT, 201163_S_AT, 219773_AT, 214240_AT, 210987_X…
GO:0009888	Tissue development	20	11.0497	2.68697	0.00015	0.23	0.0085	206117_AT, 211924_S_AT, 202291_S_AT, 212670_AT, 207826_S_AT, 206116_S_AT, 210512_S_AT, 202393_S_AT, 204136_AT, 202628_S_AT, 210762_S_AT, 213425_AT, 201148_S_AT, 210986_S_AT, 205266_AT, 205132_AT, 213093_AT, 201149_S_AT, 204940_AT, 209101_AT, 212489_AT, 204254_S_AT, 212488_AT, 210987_X_AT, 204939_S_AT, 202627_S_AT, 210845_S_AT, 203085_S_AT
GO:0031099	Regeneration	6	3.31492	7.76885	0.001	0.84	0.037	201148_S_AT, 205266_AT, 204620_S_AT, 201149_S_AT, 211924_S_AT, 215646_S_AT, 204619_S_AT, 221731_X_AT, 202627_S_AT, 210845_S_AT, 203085_S_AT, 211571_S_AT, 202628_S_AT
GO:0009611	Response to wounding	15	8.28729	2.52854	0.0024	0.99	0.061	206926_S_AT, 206117_AT, 209278_S_AT, 63825_AT, 211924_S_AT, 221731_X_AT, 206924_AT, 207826_S_AT, 206116_S_AT, 202628_S_AT, 201148_S_AT, 210986_S_AT, 204620_S_AT, 209277_AT, 201149_S_AT, 204619_S_AT, 215646_S_AT, 209101_AT, 212489_AT, 221815_AT, 212488_AT, 219773_AT, 214240_AT, 210987_X_AT, 202627_S_AT, 210845_S_AT, 206814_AT, 203085_S_AT, 211571_S_AT
GO:0042060	Wound healing	8	4.41989	3.74206	0.0055	0.99	0.103	201148_S_AT, 210986_S_AT, 206926_S_AT, 206117_AT, 209278_S_AT, 209277_AT, 201149_S_AT, 211924_S_AT, 212489_AT, 206924_AT, 212488_AT, 210987_X_AT, 202627_S_AT, 206116_S_AT, 210845_S_AT, 203085_S_AT, 202628_S_AT
Annotation Cluster 6	Enrichment Score: 3.03
GO code	Term	Count	%	Fold Enrichment	p Value	Bonferroni	Benjamini	Probes
GO:0006939	Smooth muscle contraction	6	3.31492	16.244	2.9e-05	0.051	0.00202	221584_S_AT, 200974_AT, 207390_S_AT, 205132_AT, 214240_AT, 202274_AT
GO:0003012	Muscle system process	9	4.97238	4.78617	0.00058	0.64	0.023	210986_S_AT, 205132_AT, 206117_AT, 201616_S_AT, 201617_X_AT, 212948_AT, 221584_S_AT, 200974_AT, 207390_S_AT, 214240_AT, 210987_X_AT, 206116_S_AT, 201615_X_AT, 202274_AT
GO:0003013	Circulatory system process	9	4.97238	4.32299	0.0011	0.87	0.037	210986_S_AT, 205132_AT, 206117_AT, 204940_AT, 221584_S_AT, 212670_AT, 200974_AT, 210987_X_AT, 204939_S_AT, 206116_S_AT, 210512_S_AT, 202274_AT, 215813_S_AT, 205128_X_AT, 205127_AT
GO:0008015	Blood circulation	9	4.97238	4.32299	0.0011	0.87	0.037	210986_S_AT, 205132_AT, 206117_AT, 204940_AT, 221584_S_AT, 212670_AT, 200974_AT, 210987_X_AT, 204939_S_AT, 206116_S_AT, 210512_S_AT, 202274_AT, 215813_S_AT, 205128_X_AT, 205127_AT
GO:0006936	Muscle contraction	8	4.41989	4.67147	0.0016	0.94	0.046	210986_S_AT, 205132_AT, 206117_AT, 201616_S_AT, 201617_X_AT, 221584_S_AT, 207390_S_AT, 200974_AT, 214240_AT, 210987_X_AT, 206116_S_AT, 201615_X_AT, 202274_AT
GO:0003018	Vascular process in circulatory system	5	2.76243	7.70188	0.0039	0.99	0.083	221584_S_AT, 200974_AT, 205132_AT, 210512_S_AT, 202274_AT
GO:0014829	Vascular smooth muscle contraction	3	1.65746	29.7806	0.0042	0.99	0.085	200974_AT, 205132_AT, 202274_AT
Annotation Cluster 7	Enrichment Score: 2.99
GO code	Term	Count	%	Fold Enrichment	p Value	Bonferroni	Benjamini	Probes
GO:0050793	Regulation of developmental process	23	12.7072	3.04875	5.44	0.0096	0.000569	211964_AT, 209209_S_AT, 202133_AT, 203440_AT, 218368_S_AT, 202291_S_AT, 201577_AT, 210512_S_AT, 202393_S_AT, 202628_S_AT, 210762_S_AT, 205266_AT, 205967_AT, 213093_AT, 209360_S_AT, 212099_AT, 220935_S_AT, 211966_AT, 214212_X_AT, 212143_S_AT, 200996_AT, 202627_S_AT, 208937_S_AT, 206814_AT, 203085_S_AT, 210511_S_AT, 210095_S_AT, 209210_S_AT
GO:0051094	Positive regulation of developmental process	12	6.62983	3.85648	0.00028	0.39	0.014	205266_AT, 209360_S_AT, 213093_AT, 212099_AT, 218368_S_AT, 212143_S_AT, 201577_AT, 200996_AT, 206814_AT, 202393_S_AT, 203085_S_AT, 210511_S_AT, 210095_S_AT
GO:0001558	Regulation of cell growth	10	5.52486	4.60525	0.00032	0.43	0.015	212985_AT, 209101_AT, 218368_S_AT, 208394_X_AT, 212143_S_AT, 219478_AT, 201163_S_AT, 201162_AT, 206814_AT, 212970_AT, 203085_S_AT, 210511_S_AT, 210095_S_AT
GO:0002761	Regulation of myeloid leukocyte differentiation	5	2.76243	10.8953	0.0011	0.85	0.037	201577_AT, 205266_AT, 209360_S_AT, 202393_S_AT, 210511_S_AT
GO:0045597	Positive regulation of cell differentiation	10	5.52486	3.90139	0.0011	0.85	0.038	201577_AT, 205266_AT, 209360_S_AT, 200996_AT, 202393_S_AT, 206814_AT, 210511_S_AT, 203085_S_AT, 210095_S_AT, 218368_S_AT, 212143_S_AT
GO:0045637	Regulation of myeloid cell differentiation	6	3.31492	7.65787	0.0011	0.85	0.038	201577_AT, 205266_AT, 205967_AT, 209360_S_AT, 202393_S_AT, 210511_S_AT
GO:0051046	Regulation of secretion	9	4.97238	3.98057	0.0019	0.97	0.052	206926_S_AT, 205266_AT, 213093_AT, 205925_S_AT, 206924_AT, 209030_S_AT, 209032_S_AT, 209031_AT, 206814_AT, 203085_S_AT, 210511_S_AT, 215813_S_AT, 205924_AT, 205127_AT, 205128_X_AT
GO:0045786	Negative regulation of cell cycle	6	3.31492	6.61791	0.0021	0.98	0.054	212099_AT, 212985_AT, 218350_S_AT, 212970_AT, 206814_AT, 210511_S_AT, 203085_S_AT
GO:0045595	Regulation of cell differentiation	14	7.73481	2.54225	0.0034	0.99	0.073	205967_AT, 205266_AT, 202133_AT, 203440_AT, 209360_S_AT, 220935_S_AT, 218368_S_AT, 212143_S_AT, 201577_AT, 200996_AT, 206814_AT, 202393_S_AT, 203085_S_AT, 210511_S_AT, 210095_S_AT
GO:0045638	Negative regulation of myeloid cell differentiation	4	2.20994	11.9122	0.0044	0.99	0.088	201577_AT, 205967_AT, 209360_S_AT, 210511_S_AT
GO:0045639	Positive regulation of myeloid cell differentiation	4	2.20994	10.8293	0.0058	0.99	0.104	205266_AT, 209360_S_AT, 202393_S_AT, 210511_S_AT
GO:0060341	Regulation of cellular localization	9	4.97238	3.24224	0.0066	0.99	0.11	206926_S_AT, 205266_AT, 213093_AT, 205925_S_AT, 206924_AT, 209030_S_AT, 209032_S_AT, 209031_AT, 206814_AT, 203085_S_AT, 210511_S_AT, 215813_S_AT, 205924_AT, 205127_AT, 205128_X_AT
Annotation Cluster 8	Enrichment Score: 2.85
GO code	Term	Count	%	Fold Enrichment	p Value	Bonferroni	Benjamini	Probes
GO:0051271	Negative regulation of cell motion	8	4.41989	11.345	6.04e-06	0.011	0.000566	210986_S_AT, 206117_AT, 63825_AT, 202241_AT, 211160_X_AT, 221815_AT, 212143_S_AT, 200601_AT, 210987_X_AT, 206116_S_AT, 203085_S_AT, 208637_X_AT, 210095_S_AT, 210762_S_AT
GO:0030036	Actin cytoskeleton organization	10	5.52486	3.95318	0.00096	0.82	0.036	210986_S_AT, 209209_S_AT, 205132_AT, 206117_AT, 201616_S_AT, 213798_S_AT, 201617_X_AT, 211160_X_AT, 214212_X_AT, 200601_AT, 212670_AT, 210987_X_AT, 200625_S_AT, 206116_S_AT, 201615_X_AT, 203951_AT, 208637_X_AT, 210762_S_AT, 209210_S_AT
GO:0030029	Actin filament-based process	10	5.52486	3.70713	0.0015	0.93	0.044	210986_S_AT, 209209_S_AT, 205132_AT, 206117_AT, 201616_S_AT, 213798_S_AT, 201617_X_AT, 211160_X_AT, 214212_X_AT, 200601_AT, 212670_AT, 210987_X_AT, 200625_S_AT, 206116_S_AT, 201615_X_AT, 203951_AT, 208637_X_AT, 210762_S_AT, 209210_S_AT
GO:0051017	Actin filament bundle formation	4	2.20994	17.0175	0.0015	0.94	0.045	212670_AT, 200601_AT, 201616_S_AT, 201615_X_AT, 208637_X_AT, 201617_X_AT, 211160_X_AT
GO:0007015	Actin filament organization	5	2.76243	6.20429	0.0084	0.99	0.14	212670_AT, 200601_AT, 205132_AT, 201616_S_AT, 201615_X_AT, 208637_X_AT, 201617_X_AT, 211160_X_AT
GO:0007010	Cytoskeleton organization	12	6.62983	2.45895	0.0095	0.99	0.16	200906_S_AT, 210986_S_AT, 206117_AT, 209209_S_AT, 205132_AT, 201616_S_AT, 200907_S_AT, 213798_S_AT, 201617_X_AT, 211160_X_AT, 214212_X_AT, 200601_AT, 212670_AT, 221685_S_AT, 210987_X_AT, 200625_S_AT, 206116_S_AT, 201615_X_AT, 203951_AT, 208637_X_AT, 210762_S_AT, 209210_S_AT
GO:0022607	Cellular component assembly	19	10.4972	1.91375	0.0097	0.99	0.16	212242_AT, 221246_X_AT, 206117_AT, 201616_S_AT, 203440_AT, 209191_AT, 202291_S_AT, 212670_AT, 209032_S_AT, 209031_AT, 206116_S_AT, 201615_X_AT, 204141_AT, 210762_S_AT, 210986_S_AT, 205132_AT, 205967_AT, 201037_AT, 201617_X_AT, 202836_S_AT, 211160_X_AT, 209372_X_AT, 200601_AT, 221748_S_AT, 218864_AT, 209030_S_AT, 210987_X_AT, 221747_AT, 208637_X_AT, 203085_S_AT
Annotation Cluster 9	Enrichment Score: 2.80
GO code	Term	Count	%	Fold Enrichment	p Value	Bonferroni	Benjamini	Probes
GO:0003013	Circulatory system process	9	4.97238	4.32299	0.0011	0.87	0.037	210986_S_AT, 205132_AT, 206117_AT, 204940_AT, 221584_S_AT, 212670_AT, 200974_AT, 210987_X_AT, 204939_S_AT, 206116_S_AT, 210512_S_AT, 202274_AT, 215813_S_AT, 205128_X_AT, 205127_AT
GO:0008015	Blood circulation	9	4.97238	4.32299	0.0011	0.87	0.037	210986_S_AT, 205132_AT, 206117_AT, 204940_AT, 221584_S_AT, 212670_AT, 200974_AT, 210987_X_AT, 204939_S_AT, 206116_S_AT, 210512_S_AT, 202274_AT, 215813_S_AT, 205128_X_AT, 205127_AT
GO:0006937	Regulation of muscle contraction	6	3.31492	7.44515	0.0012	0.89	0.039	221584_S_AT, 210986_S_AT, 206117_AT, 213093_AT, 210987_X_AT, 206116_S_AT, 203951_AT, 215813_S_AT, 205128_X_AT, 205127_AT, 201058_S_AT
GO:0044057	Regulation of system process	11	6.07735	3.18045	0.0024	0.99	0.061	210986_S_AT, 206117_AT, 213093_AT, 203440_AT, 204940_AT, 201058_S_AT, 221584_S_AT, 210987_X_AT, 204939_S_AT, 206116_S_AT, 206814_AT, 210511_S_AT, 203951_AT, 215813_S_AT, 201170_S_AT, 205128_X_AT, 205127_AT
GO:0031960	Response to corticosteroid stimulus	6	3.31492	6.30648	0.0026	0.99	0.062	221584_S_AT, 201163_S_AT, 213093_AT, 201162_AT, 206814_AT, 215813_S_AT, 205128_X_AT, 205127_AT, 201041_S_AT

## Sheet: IPF downregulated terms
Annotation Cluster 1	Enrichment Score: 12.65
GO code	Term	Count	%	Fold Enrichment	p Value	Bonferroni	Benjamini	Probes
GO:0006955	Immune response	66	17.9837	4.10403	8.31e-23	1.98e-19	9.88e-20	218943_S_AT, 202869_AT, 210514_X_AT, 205552_S_AT, 218400_AT, 211122_S_AT, 204972_AT, 211911_X_AT, 201471_S_AT, 212203_X_AT, 213932_X_AT, 205798_AT, 204533_AT, 217456_X_AT, 208729_X_AT, 202864_S_AT, 215411_S_AT, 212501_AT, 202902_S_AT, 211506_S_AT, 202859_X_AT, 216231_S_AT, 209140_X_AT, 211529_X_AT, 201783_S_AT, 213716_S_AT, 208747_S_AT, 221875_X_AT, 218983_AT, 202748_AT, 200904_AT, 206336_AT, 210…
GO:0002376	Immune system process	80	21.7984	3.43934	6.08e-23	1.45e-19	1.45e-19	202869_AT, 208944_AT, 211122_S_AT, 218400_AT, 204972_AT, 211911_X_AT, 201471_S_AT, 208966_X_AT, 205798_AT, 213932_X_AT, 215411_S_AT, 202864_S_AT, 202859_X_AT, 216231_S_AT, 221477_S_AT, 209140_X_AT, 211529_X_AT, 206332_S_AT, 221875_X_AT, 208747_S_AT, 200904_AT, 216033_S_AT, 213797_AT, 209417_S_AT, 209124_AT, 216841_S_AT, 201422_AT, 214459_X_AT, 215313_X_AT, 208812_X_AT, 203574_AT, 213293_S_AT, 214…
GO:0050896	Response to stimulus	147	40.0545	1.80101	3.01e-15	7.13e-12	2.38e-12	34689_AT, 201464_X_AT, 208944_AT, 205875_S_AT, 212298_AT, 218400_AT, 204972_AT, 202912_AT, 208966_X_AT, 213932_X_AT, 205798_AT, 215411_S_AT, 214022_S_AT, 202859_X_AT, 221477_S_AT, 213258_AT, 201468_S_AT, 221875_X_AT, 208747_S_AT, 211367_S_AT, 200904_AT, 203438_AT, 212276_AT, 216033_S_AT, 204211_X_AT, 209124_AT, 216841_S_AT, 209383_AT, 210980_S_AT, 215313_X_AT, 214459_X_AT, 204151_X_AT, 214211_AT,…
GO:0006950	Response to stress	85	23.1608	2.16439	4.41e-12	1.05e-08	2.1e-09	201464_X_AT, 34689_AT, 205875_S_AT, 208944_AT, 212298_AT, 211122_S_AT, 202912_AT, 211911_X_AT, 201425_AT, 201427_S_AT, 208966_X_AT, 201471_S_AT, 205870_AT, 211692_S_AT, 202864_S_AT, 201300_S_AT, 202859_X_AT, 221477_S_AT, 201860_S_AT, 203045_AT, 209140_X_AT, 211529_X_AT, 206332_S_AT, 213258_AT, 201468_S_AT, 208747_S_AT, 211367_S_AT, 204994_AT, 213797_AT, 204211_X_AT, 209124_AT, 216841_S_AT, 209383…
GO:0006952	Defense response	45	12.2616	3.13945	2.54e-11	6.03e-08	6.704e-09	218943_S_AT, 210514_X_AT, 211122_S_AT, 211911_X_AT, 204533_AT, 208729_X_AT, 205870_AT, 202864_S_AT, 212501_AT, 202859_X_AT, 211506_S_AT, 209140_X_AT, 211529_X_AT, 201783_S_AT, 208747_S_AT, 218983_AT, 204994_AT, 206336_AT, 210218_S_AT, 213797_AT, 206157_AT, 209124_AT, 214459_X_AT, 208812_X_AT, 201847_AT, 200986_AT, 207196_S_AT, 210163_AT, 204470_AT, 202357_S_AT, 202948_AT, 215388_S_AT, 221087_S_AT…
GO:0009611	Response to wounding	41	11.1717	3.31913	4.44e-11	1.06e-07	9.601e-09	210163_AT, 208944_AT, 204470_AT, 212298_AT, 211122_S_AT, 202357_S_AT, 215388_S_AT, 200696_S_AT, 202912_AT, 221087_S_AT, 218284_AT, 216598_S_AT, 203964_AT, 203131_AT, 209774_X_AT, 210825_S_AT, 204533_AT, 205870_AT, 210133_AT, 212501_AT, 202446_S_AT, 211506_S_AT, 202859_X_AT, 208436_S_AT, 221477_S_AT, 203045_AT, 201860_S_AT, 213258_AT, 201783_S_AT, 200839_S_AT, 208747_S_AT, 215223_S_AT, 218983_AT, …
GO:0009605	Response to external stimulus	55	14.9864	2.58186	1.71e-10	4.07e-07	3.13e-08	201464_X_AT, 208944_AT, 212298_AT, 211122_S_AT, 221841_S_AT, 202912_AT, 210825_S_AT, 204533_AT, 205870_AT, 202864_S_AT, 212501_AT, 209969_S_AT, 202859_X_AT, 211506_S_AT, 221477_S_AT, 201860_S_AT, 203045_AT, 213258_AT, 201783_S_AT, 201008_S_AT, 201010_S_AT, 215223_S_AT, 208747_S_AT, 204863_S_AT, 218983_AT, 212196_AT, 203438_AT, 206336_AT, 216033_S_AT, 210218_S_AT, 206157_AT, 201466_S_AT, 209124_AT…
GO:0006954	Inflammatory response	28	7.62943	3.6965	1.03e-08	2.46e-05	1.54e-06	210163_AT, 204470_AT, 211122_S_AT, 202357_S_AT, 215388_S_AT, 221087_S_AT, 203964_AT, 216598_S_AT, 209774_X_AT, 204533_AT, 205870_AT, 210133_AT, 212501_AT, 211506_S_AT, 202859_X_AT, 208436_S_AT, 201783_S_AT, 208747_S_AT, 218983_AT, 206336_AT, 217767_AT, 212067_S_AT, 206157_AT, 206584_AT, 209124_AT, 209545_S_AT, 203028_S_AT, 208075_S_AT, 201847_AT, 200986_AT
GO:0048584	Positive regulation of response to stimulus	19	5.17711	3.45428	1e-05	0.024	0.000664	209687_AT, 202357_S_AT, 215388_S_AT, 201502_S_AT, 201891_S_AT, 218284_AT, 212195_AT, 211506_S_AT, 202859_X_AT, 208436_S_AT, 216231_S_AT, 201783_S_AT, 208747_S_AT, 218983_AT, 204863_S_AT, 212196_AT, 204864_S_AT, 217767_AT, 212067_S_AT, 216033_S_AT, 203666_AT, 209124_AT, 209545_S_AT, 211000_S_AT, 205398_S_AT, 200986_AT, 210105_S_AT, 209897_S_AT
Annotation Cluster 2	Enrichment Score: 8.66
GO code	Term	Count	%	Fold Enrichment	p Value	Bonferroni	Benjamini	Probes
GO:0051704	Multi-organism process	51	13.8965	3.21321	3.48e-13	8.28e-10	2.07e-10	218943_S_AT, 201464_X_AT, 202994_S_AT, 208944_AT, 203868_S_AT, 202912_AT, 211911_X_AT, 201502_S_AT, 209761_S_AT, 209357_AT, 208966_X_AT, 213932_X_AT, 203837_AT, 208729_X_AT, 203882_AT, 202864_S_AT, 209969_S_AT, 216231_S_AT, 209140_X_AT, 214953_S_AT, 206332_S_AT, 201783_S_AT, 214453_S_AT, 204994_AT, 216033_S_AT, 210218_S_AT, 214875_X_AT, 213797_AT, 206157_AT, 201466_S_AT, 204211_X_AT, 209417_S_AT,…
GO:0009615	Response to virus	20	5.44959	7.87262	6.47e-12	1.54e-08	2.57e-09	218943_S_AT, 209687_AT, 208965_S_AT, 202727_S_AT, 202086_AT, 208966_X_AT, 203882_AT, 210133_AT, 209969_S_AT, 202446_S_AT, 208436_S_AT, 206332_S_AT, 201783_S_AT, 200887_S_AT, 214453_S_AT, 204994_AT, 203666_AT, 213294_AT, 213797_AT, 205483_S_AT, 202430_S_AT, 204211_X_AT, 209417_S_AT, 219209_AT, 201641_AT, 213293_S_AT
GO:0009607	Response to biotic stimulus	35	9.53678	3.91068	2e-11	4.76e-08	5.95e-09	201464_X_AT, 218943_S_AT, 209687_AT, 208965_S_AT, 202357_S_AT, 202727_S_AT, 202912_AT, 201502_S_AT, 201891_S_AT, 218284_AT, 216598_S_AT, 202086_AT, 208966_X_AT, 212203_X_AT, 203882_AT, 210133_AT, 209969_S_AT, 214022_S_AT, 202446_S_AT, 208436_S_AT, 216231_S_AT, 206332_S_AT, 201783_S_AT, 200887_S_AT, 214453_S_AT, 201601_X_AT, 204994_AT, 203666_AT, 213294_AT, 205483_S_AT, 213797_AT, 201466_S_AT, 206…
GO:0051707	Response to other organism	30	8.17439	4.43853	3.53e-11	8.41e-08	8.41e-09	201464_X_AT, 218943_S_AT, 209687_AT, 208965_S_AT, 202727_S_AT, 202912_AT, 201502_S_AT, 201891_S_AT, 218284_AT, 202086_AT, 216598_S_AT, 208966_X_AT, 203882_AT, 210133_AT, 209969_S_AT, 202446_S_AT, 208436_S_AT, 216231_S_AT, 206332_S_AT, 201783_S_AT, 200887_S_AT, 214453_S_AT, 204994_AT, 203666_AT, 213294_AT, 205483_S_AT, 213797_AT, 201466_S_AT, 206157_AT, 202430_S_AT, 204211_X_AT, 206584_AT, 209417_…
GO:0002237	Response to molecule of bacterial origin	10	2.7248	4.98904	0.00017	0.33	0.0066	201464_X_AT, 202912_AT, 201891_S_AT, 201502_S_AT, 216598_S_AT, 201466_S_AT, 206584_AT, 209124_AT, 209545_S_AT, 209969_S_AT, 216231_S_AT, 200887_S_AT, 201783_S_AT
GO:0032496	Response to lipopolysaccharide	9	2.45232	5.01496	0.00041	0.62	0.012	201464_X_AT, 209124_AT, 209545_S_AT, 202912_AT, 201502_S_AT, 209969_S_AT, 216598_S_AT, 201466_S_AT, 201783_S_AT, 206584_AT, 200887_S_AT
Annotation Cluster 3	Enrichment Score: 5.29
GO code	Term	Count	%	Fold Enrichment	p Value	Bonferroni	Benjamini	Probes
GO:0048518	Positive regulation of biological process	95	25.8856	2.00494	1.15e-11	2.74e-08	3.91e-09	201464_X_AT, 203504_S_AT, 208944_AT, 212298_AT, 202912_AT, 203505_AT, 201853_S_AT, 203180_AT, 208966_X_AT, 201471_S_AT, 205798_AT, 211692_S_AT, 215411_S_AT, 202864_S_AT, 217997_AT, 209644_X_AT, 202859_X_AT, 221477_S_AT, 216231_S_AT, 213864_S_AT, 206332_S_AT, 201468_S_AT, 208747_S_AT, 211367_S_AT, 217738_AT, 216033_S_AT, 208131_S_AT, 209124_AT, 216841_S_AT, 209383_AT, 201009_S_AT, 212589_AT, 20994…
GO:0048522	Positive regulation of cellular process	83	22.6158	1.92809	2.77e-09	6.58e-06	4.39e-07	201464_X_AT, 203504_S_AT, 208944_AT, 212298_AT, 202912_AT, 203505_AT, 201853_S_AT, 203180_AT, 201471_S_AT, 208966_X_AT, 205798_AT, 211692_S_AT, 215411_S_AT, 202864_S_AT, 217997_AT, 209644_X_AT, 221477_S_AT, 213864_S_AT, 206332_S_AT, 201468_S_AT, 211367_S_AT, 217738_AT, 208131_S_AT, 209124_AT, 209383_AT, 216841_S_AT, 201009_S_AT, 212589_AT, 209946_AT, 209687_AT, 208965_S_AT, 202659_AT, 221087_S_AT…
GO:0042981	Regulation of apoptosis	44	11.9891	2.34808	2.634e-07	0.000627	3.3e-05	202643_S_AT, 201464_X_AT, 209310_S_AT, 201302_AT, 201502_S_AT, 203180_AT, 201471_S_AT, 209357_AT, 208966_X_AT, 203837_AT, 205870_AT, 211692_S_AT, 201300_S_AT, 201467_S_AT, 212501_AT, 217997_AT, 209969_S_AT, 209644_X_AT, 221477_S_AT, 214953_S_AT, 206332_S_AT, 201783_S_AT, 201010_S_AT, 201008_S_AT, 215223_S_AT, 201468_S_AT, 211367_S_AT, 208131_S_AT, 208296_X_AT, 201466_S_AT, 209124_AT, 209383_AT, 2…
GO:0043067	Regulation of programmed cell death	44	11.9891	2.32494	3.43e-07	0.000816	3.71e-05	202643_S_AT, 201464_X_AT, 209310_S_AT, 201302_AT, 201502_S_AT, 203180_AT, 201471_S_AT, 209357_AT, 208966_X_AT, 203837_AT, 205870_AT, 211692_S_AT, 201300_S_AT, 201467_S_AT, 212501_AT, 217997_AT, 209969_S_AT, 209644_X_AT, 221477_S_AT, 214953_S_AT, 206332_S_AT, 201783_S_AT, 201010_S_AT, 201008_S_AT, 215223_S_AT, 201468_S_AT, 211367_S_AT, 208131_S_AT, 208296_X_AT, 201466_S_AT, 209124_AT, 209383_AT, 2…
GO:0010941	Regulation of cell death	44	11.9891	2.31639	3.82e-07	0.000909	3.96e-05	202643_S_AT, 201464_X_AT, 209310_S_AT, 201302_AT, 201502_S_AT, 203180_AT, 201471_S_AT, 209357_AT, 208966_X_AT, 203837_AT, 205870_AT, 211692_S_AT, 201300_S_AT, 201467_S_AT, 212501_AT, 217997_AT, 209969_S_AT, 209644_X_AT, 221477_S_AT, 214953_S_AT, 206332_S_AT, 201783_S_AT, 201010_S_AT, 201008_S_AT, 215223_S_AT, 201468_S_AT, 211367_S_AT, 208131_S_AT, 208296_X_AT, 201466_S_AT, 209124_AT, 209383_AT, 2…
GO:0008219	Cell death	38	10.3542	2.26762	4.75e-06	0.011	0.000333	202643_S_AT, 201464_X_AT, 34689_AT, 209310_S_AT, 205875_S_AT, 202074_S_AT, 201502_S_AT, 202820_AT, 211967_AT, 201471_S_AT, 203837_AT, 211692_S_AT, 215411_S_AT, 217997_AT, 209969_S_AT, 209644_X_AT, 218468_S_AT, 221477_S_AT, 213943_AT, 214953_S_AT, 215223_S_AT, 211367_S_AT, 218810_AT, 218856_AT, 208296_X_AT, 201466_S_AT, 218469_AT, 204211_X_AT, 216841_S_AT, 202644_S_AT, 204933_S_AT, 200742_S_AT, 21…
GO:0016265	Death	38	10.3542	2.25196	5.55e-06	0.013	0.000377	202643_S_AT, 201464_X_AT, 34689_AT, 209310_S_AT, 205875_S_AT, 202074_S_AT, 201502_S_AT, 202820_AT, 211967_AT, 201471_S_AT, 203837_AT, 211692_S_AT, 215411_S_AT, 217997_AT, 209969_S_AT, 209644_X_AT, 218468_S_AT, 221477_S_AT, 213943_AT, 214953_S_AT, 215223_S_AT, 211367_S_AT, 218810_AT, 218856_AT, 208296_X_AT, 201466_S_AT, 218469_AT, 204211_X_AT, 216841_S_AT, 202644_S_AT, 204933_S_AT, 200742_S_AT, 21…
GO:0012501	Programmed cell death	33	8.99183	2.31733	1.5e-05	0.036	0.000854	202643_S_AT, 209310_S_AT, 201464_X_AT, 201502_S_AT, 202820_AT, 201471_S_AT, 203837_AT, 215411_S_AT, 211692_S_AT, 217997_AT, 209969_S_AT, 209644_X_AT, 218468_S_AT, 221477_S_AT, 213943_AT, 214953_S_AT, 215223_S_AT, 211367_S_AT, 218810_AT, 218856_AT, 208296_X_AT, 201466_S_AT, 218469_AT, 204211_X_AT, 216841_S_AT, 202644_S_AT, 204933_S_AT, 216252_X_AT, 210260_S_AT, 218627_AT, 204780_S_AT, 215719_X_AT,…
GO:0006915	Apoptosis	32	8.71935	2.28071	2.9e-05	0.066	0.0015	202643_S_AT, 209310_S_AT, 201464_X_AT, 201502_S_AT, 202820_AT, 201471_S_AT, 203837_AT, 215411_S_AT, 211692_S_AT, 217997_AT, 209969_S_AT, 209644_X_AT, 218468_S_AT, 221477_S_AT, 213943_AT, 214953_S_AT, 215223_S_AT, 211367_S_AT, 218810_AT, 218856_AT, 208296_X_AT, 201466_S_AT, 218469_AT, 204211_X_AT, 216841_S_AT, 202644_S_AT, 204933_S_AT, 216252_X_AT, 210260_S_AT, 218627_AT, 204780_S_AT, 215719_X_AT,…
GO:0043065	Positive regulation of apoptosis	24	6.53951	2.39474	0.00018	0.35	0.00704	201464_X_AT, 209310_S_AT, 215719_X_AT, 208965_S_AT, 204285_S_AT, 203180_AT, 218284_AT, 202086_AT, 208966_X_AT, 201471_S_AT, 203837_AT, 210519_S_AT, 203836_S_AT, 211692_S_AT, 212501_AT, 201467_S_AT, 217997_AT, 209644_X_AT, 209969_S_AT, 211368_S_AT, 209970_X_AT, 214953_S_AT, 217996_AT, 206332_S_AT, 200887_S_AT, 201008_S_AT, 201010_S_AT, 201468_S_AT, 203140_AT, 211367_S_AT, 217732_S_AT, 213112_S_AT,…
GO:0043068	Positive regulation of programmed cell death	24	6.53951	2.37815	0.0002	0.38	0.0075	201464_X_AT, 209310_S_AT, 215719_X_AT, 208965_S_AT, 204285_S_AT, 203180_AT, 218284_AT, 202086_AT, 208966_X_AT, 201471_S_AT, 203837_AT, 210519_S_AT, 203836_S_AT, 211692_S_AT, 212501_AT, 201467_S_AT, 217997_AT, 209644_X_AT, 209969_S_AT, 211368_S_AT, 209970_X_AT, 214953_S_AT, 217996_AT, 206332_S_AT, 200887_S_AT, 201008_S_AT, 201010_S_AT, 201468_S_AT, 203140_AT, 211367_S_AT, 217732_S_AT, 213112_S_AT,…
GO:0010942	Positive regulation of cell death	24	6.53951	2.36722	0.00022	0.41	0.0079	201464_X_AT, 209310_S_AT, 215719_X_AT, 208965_S_AT, 204285_S_AT, 203180_AT, 218284_AT, 202086_AT, 208966_X_AT, 201471_S_AT, 203837_AT, 210519_S_AT, 203836_S_AT, 211692_S_AT, 212501_AT, 201467_S_AT, 217997_AT, 209644_X_AT, 209969_S_AT, 211368_S_AT, 209970_X_AT, 214953_S_AT, 217996_AT, 206332_S_AT, 200887_S_AT, 201008_S_AT, 201010_S_AT, 201468_S_AT, 203140_AT, 211367_S_AT, 217732_S_AT, 213112_S_AT,…
GO:0006917	Induction of apoptosis	16	4.35967	2.14529	0.0079	0.99	0.12	209310_S_AT, 215719_X_AT, 208965_S_AT, 204285_S_AT, 218284_AT, 202086_AT, 201471_S_AT, 208966_X_AT, 203837_AT, 203836_S_AT, 211692_S_AT, 212501_AT, 217997_AT, 209644_X_AT, 209969_S_AT, 211368_S_AT, 209970_X_AT, 214953_S_AT, 217996_AT, 206332_S_AT, 200887_S_AT, 211367_S_AT, 217732_S_AT, 213112_S_AT, 211366_X_AT, 217998_AT, 205398_S_AT, 216252_X_AT, 204780_S_AT
GO:0012502	Induction of programmed cell death	16	4.35967	2.13861	0.0082	0.99	0.12	209310_S_AT, 215719_X_AT, 208965_S_AT, 204285_S_AT, 218284_AT, 202086_AT, 201471_S_AT, 208966_X_AT, 203837_AT, 203836_S_AT, 211692_S_AT, 212501_AT, 217997_AT, 209644_X_AT, 209969_S_AT, 211368_S_AT, 209970_X_AT, 214953_S_AT, 217996_AT, 206332_S_AT, 200887_S_AT, 211367_S_AT, 217732_S_AT, 213112_S_AT, 211366_X_AT, 217998_AT, 205398_S_AT, 216252_X_AT, 204780_S_AT
Annotation Cluster 4	Enrichment Score: 4.91
GO code	Term	Count	%	Fold Enrichment	p Value	Bonferroni	Benjamini	Probes
GO:0042981	Regulation of apoptosis	44	11.9891	2.34808	2.64e-07	0.000627	3.3e-05	202643_S_AT, 201464_X_AT, 209310_S_AT, 201302_AT, 201502_S_AT, 203180_AT, 201471_S_AT, 209357_AT, 208966_X_AT, 203837_AT, 205870_AT, 211692_S_AT, 201300_S_AT, 201467_S_AT, 212501_AT, 217997_AT, 209969_S_AT, 209644_X_AT, 221477_S_AT, 214953_S_AT, 206332_S_AT, 201783_S_AT, 201010_S_AT, 201008_S_AT, 215223_S_AT, 201468_S_AT, 211367_S_AT, 208131_S_AT, 208296_X_AT, 201466_S_AT, 209124_AT, 209383_AT, 2…
GO:0043067	Regulation of programmed cell death	44	11.9891	2.32494	3.43e-07	0.000816	3.71e-05	202643_S_AT, 201464_X_AT, 209310_S_AT, 201302_AT, 201502_S_AT, 203180_AT, 201471_S_AT, 209357_AT, 208966_X_AT, 203837_AT, 205870_AT, 211692_S_AT, 201300_S_AT, 201467_S_AT, 212501_AT, 217997_AT, 209969_S_AT, 209644_X_AT, 221477_S_AT, 214953_S_AT, 206332_S_AT, 201783_S_AT, 201010_S_AT, 201008_S_AT, 215223_S_AT, 201468_S_AT, 211367_S_AT, 208131_S_AT, 208296_X_AT, 201466_S_AT, 209124_AT, 209383_AT, 2…
GO:0010941	Regulation of cell death	44	11.9891	2.31639	3.82e-07	0.000909	3.96e-05	202643_S_AT, 201464_X_AT, 209310_S_AT, 201302_AT, 201502_S_AT, 203180_AT, 201471_S_AT, 209357_AT, 208966_X_AT, 203837_AT, 205870_AT, 211692_S_AT, 201300_S_AT, 201467_S_AT, 212501_AT, 217997_AT, 209969_S_AT, 209644_X_AT, 221477_S_AT, 214953_S_AT, 206332_S_AT, 201783_S_AT, 201010_S_AT, 201008_S_AT, 215223_S_AT, 201468_S_AT, 211367_S_AT, 208131_S_AT, 208296_X_AT, 201466_S_AT, 209124_AT, 209383_AT, 2…
GO:0048519	Negative regulation of biological process	75	20.436	1.7759	6.26e-07	0.0015	5.95e-05	201464_X_AT, 201302_AT, 203504_S_AT, 208944_AT, 212298_AT, 202912_AT, 203505_AT, 201471_S_AT, 205798_AT, 205870_AT, 211692_S_AT, 202864_S_AT, 201300_S_AT, 203851_AT, 209644_X_AT, 202859_X_AT, 214022_S_AT, 213139_AT, 221477_S_AT, 210946_AT, 213943_AT, 202732_AT, 204211_X_AT, 218469_AT, 209124_AT, 201482_AT, 216841_S_AT, 201422_AT, 202644_S_AT, 204933_S_AT, 210260_S_AT, 214211_AT, 202659_AT, 200696…
GO:0048523	Negative regulation of cellular process	66	17.9837	1.70589	1.4e-05	0.034	0.000838	201464_X_AT, 201302_AT, 203504_S_AT, 208944_AT, 212298_AT, 202912_AT, 203505_AT, 201471_S_AT, 205870_AT, 202864_S_AT, 201300_S_AT, 202859_X_AT, 203851_AT, 209644_X_AT, 214022_S_AT, 213139_AT, 221477_S_AT, 210946_AT, 213943_AT, 202732_AT, 218469_AT, 204211_X_AT, 209124_AT, 201482_AT, 216841_S_AT, 201422_AT, 202644_S_AT, 210260_S_AT, 214211_AT, 200696_S_AT, 215707_S_AT, 202659_AT, 209040_S_AT, 2182…
GO:0006916	Anti-apoptosis	16	4.35967	3.33249	9.6e-05	0.203	0.0043	201302_AT, 202643_S_AT, 215719_X_AT, 215707_S_AT, 207980_S_AT, 201502_S_AT, 216598_S_AT, 209357_AT, 201471_S_AT, 212501_AT, 201300_S_AT, 204415_AT, 221477_S_AT, 201783_S_AT, 215223_S_AT, 213112_S_AT, 209960_AT, 208296_X_AT, 209124_AT, 216841_S_AT, 209545_S_AT, 202644_S_AT, 210260_S_AT, 216252_X_AT, 201301_S_AT, 204780_S_AT
GO:0051239	Regulation of multicellular organismal process	41	11.1717	1.87741	0.00014	0.28	0.0057	218943_S_AT, 201302_AT, 213164_AT, 201464_X_AT, 208944_AT, 201331_S_AT, 212298_AT, 202912_AT, 201502_S_AT, 200629_AT, 210825_S_AT, 205798_AT, 205870_AT, 212501_AT, 209644_X_AT, 201860_S_AT, 200878_AT, 213943_AT, 214953_S_AT, 201783_S_AT, 211367_S_AT, 204863_S_AT, 212196_AT, 213797_AT, 201466_S_AT, 209124_AT, 204933_S_AT, 202202_S_AT, 201186_AT, 216252_X_AT, 204780_S_AT, 209946_AT, 215719_X_AT, 21…
GO:0043066	Negative regulation of apoptosis	21	5.72207	2.54526	0.00024	0.43	0.00804	202643_S_AT, 201302_AT, 215719_X_AT, 215707_S_AT, 207980_S_AT, 201502_S_AT, 218284_AT, 216598_S_AT, 209357_AT, 201471_S_AT, 205870_AT, 212501_AT, 201300_S_AT, 221477_S_AT, 204415_AT, 201783_S_AT, 215223_S_AT, 203140_AT, 201161_S_AT, 213112_S_AT, 209960_AT, 208296_X_AT, 209124_AT, 216841_S_AT, 209545_S_AT, 201983_S_AT, 202644_S_AT, 205398_S_AT, 210260_S_AT, 216252_X_AT, 201301_S_AT, 204780_S_AT
GO:0043069	Negative regulation of programmed cell death	21	5.72207	2.50981	0.00029	0.49	0.0095	202643_S_AT, 201302_AT, 215719_X_AT, 215707_S_AT, 207980_S_AT, 201502_S_AT, 218284_AT, 216598_S_AT, 209357_AT, 201471_S_AT, 205870_AT, 212501_AT, 201300_S_AT, 221477_S_AT, 204415_AT, 201783_S_AT, 215223_S_AT, 203140_AT, 201161_S_AT, 213112_S_AT, 209960_AT, 208296_X_AT, 209124_AT, 216841_S_AT, 209545_S_AT, 201983_S_AT, 202644_S_AT, 205398_S_AT, 210260_S_AT, 216252_X_AT, 201301_S_AT, 204780_S_AT
GO:0060548	Negative regulation of cell death	21	5.72207	2.50284	0.00029	0.51	0.0097	202643_S_AT, 201302_AT, 215719_X_AT, 215707_S_AT, 207980_S_AT, 201502_S_AT, 218284_AT, 216598_S_AT, 209357_AT, 201471_S_AT, 205870_AT, 212501_AT, 201300_S_AT, 221477_S_AT, 204415_AT, 201783_S_AT, 215223_S_AT, 203140_AT, 201161_S_AT, 213112_S_AT, 209960_AT, 208296_X_AT, 209124_AT, 216841_S_AT, 209545_S_AT, 201983_S_AT, 202644_S_AT, 205398_S_AT, 210260_S_AT, 216252_X_AT, 201301_S_AT, 204780_S_AT
Annotation Cluster 5	Enrichment Score: 4.08
GO code	Term	Count	%	Fold Enrichment	p Value	Bonferroni	Benjamini	Probes
GO:0002682	Regulation of immune system process	30	8.17439	3.34331	2.57e-08	6.11e-05	3.59e-06	201464_X_AT, 218943_S_AT, 208944_AT, 215719_X_AT, 209687_AT, 201331_S_AT, 202357_S_AT, 203868_S_AT, 215388_S_AT, 201502_S_AT, 201891_S_AT, 218284_AT, 212195_AT, 205798_AT, 213857_S_AT, 209644_X_AT, 218468_S_AT, 216231_S_AT, 211075_S_AT, 201783_S_AT, 208747_S_AT, 211478_S_AT, 204863_S_AT, 218983_AT, 203140_AT, 209716_AT, 212196_AT, 204864_S_AT, 212067_S_AT, 217767_AT, 216033_S_AT, 203666_AT, 20146…
GO:0051239	Regulation of multicellular organismal process	41	11.1717	1.87741	0.00014	0.28	0.0057	218943_S_AT, 201302_AT, 213164_AT, 201464_X_AT, 208944_AT, 201331_S_AT, 212298_AT, 202912_AT, 201502_S_AT, 200629_AT, 210825_S_AT, 205798_AT, 205870_AT, 212501_AT, 209644_X_AT, 201860_S_AT, 200878_AT, 213943_AT, 214953_S_AT, 201783_S_AT, 211367_S_AT, 204863_S_AT, 212196_AT, 213797_AT, 201466_S_AT, 209124_AT, 204933_S_AT, 202202_S_AT, 201186_AT, 216252_X_AT, 204780_S_AT, 209946_AT, 215719_X_AT, 21…
GO:0050793	Regulation of developmental process	32	8.71935	2.03707	0.00023	0.42	0.0079	201464_X_AT, 203504_S_AT, 208944_AT, 201331_S_AT, 212298_AT, 221841_S_AT, 203505_AT, 201502_S_AT, 200629_AT, 205798_AT, 202759_S_AT, 202760_S_AT, 209644_X_AT, 221477_S_AT, 212117_AT, 213943_AT, 201783_S_AT, 215223_S_AT, 204863_S_AT, 212196_AT, 212276_AT, 216033_S_AT, 213797_AT, 201466_S_AT, 216841_S_AT, 204933_S_AT, 202202_S_AT, 216252_X_AT, 204780_S_AT, 209946_AT, 215719_X_AT, 218284_AT, 212119_…
GO:0022603	Regulation of anatomical structure morphogenesis	14	3.81471	2.74283	0.0019	0.99	0.043	208944_AT, 212298_AT, 209716_AT, 202283_AT, 200629_AT, 209960_AT, 212120_AT, 216033_S_AT, 218284_AT, 212119_AT, 208890_S_AT, 204932_AT, 202759_S_AT, 204933_S_AT, 202760_S_AT, 200921_S_AT, 200920_S_AT, 212117_AT, 205398_S_AT, 200628_S_AT, 209897_S_AT, 210105_S_AT
GO:0045595	Regulation of cell differentiation	23	6.26703	2.00576	0.0026	0.99	0.056	201464_X_AT, 203504_S_AT, 209946_AT, 208944_AT, 215719_X_AT, 212298_AT, 221841_S_AT, 203505_AT, 201502_S_AT, 218284_AT, 208890_S_AT, 212195_AT, 205798_AT, 200921_S_AT, 209644_X_AT, 221477_S_AT, 200920_S_AT, 213943_AT, 201783_S_AT, 215223_S_AT, 204863_S_AT, 203140_AT, 209716_AT, 212196_AT, 204864_S_AT, 202283_AT, 212276_AT, 201466_S_AT, 216841_S_AT, 211000_S_AT, 205398_S_AT, 216252_X_AT, 204610_S_…
Annotation Cluster 6	Enrichment Score: 3.93
GO code	Term	Count	%	Fold Enrichment	p Value	Bonferroni	Benjamini	Probes
GO:0006954	Inflammatory response	28	7.62943	3.6965	1.03e-08	2.46e-05	1.54e-06	210163_AT, 204470_AT, 211122_S_AT, 202357_S_AT, 215388_S_AT, 221087_S_AT, 203964_AT, 216598_S_AT, 209774_X_AT, 204533_AT, 205870_AT, 210133_AT, 212501_AT, 211506_S_AT, 202859_X_AT, 208436_S_AT, 201783_S_AT, 208747_S_AT, 218983_AT, 206336_AT, 217767_AT, 212067_S_AT, 206157_AT, 206584_AT, 209124_AT, 209545_S_AT, 203028_S_AT, 208075_S_AT, 201847_AT, 200986_AT
GO:0040011	Locomotion	24	6.53951	2.38918	0.00019	0.36	0.0071	210163_AT, 209946_AT, 209687_AT, 212298_AT, 204470_AT, 203868_S_AT, 211122_S_AT, 200958_S_AT, 216598_S_AT, 209774_X_AT, 204533_AT, 200921_S_AT, 210133_AT, 211506_S_AT, 202859_X_AT, 200920_S_AT, 201860_S_AT, 210946_AT, 213943_AT, 210839_S_AT, 209355_S_AT, 212226_S_AT, 206336_AT, 216033_S_AT, 209147_S_AT, 203666_AT, 217853_AT, 212230_AT, 202637_S_AT, 209392_AT, 208075_S_AT, 210105_S_AT, 209897_S_AT
GO:0007626	Locomotory behavior	18	4.90463	2.81863	0.00023	0.43	0.0081	210163_AT, 209687_AT, 204470_AT, 211122_S_AT, 208703_S_AT, 201765_S_AT, 201427_S_AT, 216598_S_AT, 209774_X_AT, 204533_AT, 210133_AT, 211506_S_AT, 202859_X_AT, 221477_S_AT, 214953_S_AT, 210839_S_AT, 215223_S_AT, 208704_X_AT, 206336_AT, 201944_AT, 203666_AT, 214875_X_AT, 216841_S_AT, 208248_X_AT, 209392_AT, 208075_S_AT, 209897_S_AT
GO:0006935	Chemotaxis	12	3.26975	3.21793	0.0013	0.95	0.034	210163_AT, 209687_AT, 204470_AT, 211122_S_AT, 206336_AT, 203666_AT, 216598_S_AT, 209774_X_AT, 204533_AT, 210133_AT, 202859_X_AT, 211506_S_AT, 209392_AT, 208075_S_AT, 210839_S_AT, 209897_S_AT
GO:0042330	Taxis	12	3.26975	3.21793	0.0013	0.95	0.034	210163_AT, 209687_AT, 204470_AT, 211122_S_AT, 206336_AT, 203666_AT, 216598_S_AT, 209774_X_AT, 204533_AT, 210133_AT, 202859_X_AT, 211506_S_AT, 209392_AT, 208075_S_AT, 210839_S_AT, 209897_S_AT
GO:0007610	Behavior	22	5.99455	2.01264	0.0032	0.99	0.065	210163_AT, 201464_X_AT, 209687_AT, 204470_AT, 211122_S_AT, 208703_S_AT, 201765_S_AT, 201427_S_AT, 216598_S_AT, 209774_X_AT, 210825_S_AT, 211737_X_AT, 204533_AT, 210133_AT, 211506_S_AT, 202859_X_AT, 221477_S_AT, 214953_S_AT, 210839_S_AT, 215223_S_AT, 208704_X_AT, 206336_AT, 201944_AT, 216033_S_AT, 203666_AT, 214875_X_AT, 201466_S_AT, 216841_S_AT, 208248_X_AT, 209392_AT, 208075_S_AT, 209466_X_AT, 2…
Annotation Cluster 7	Enrichment Score: 3.87
GO code	Term	Count	%	Fold Enrichment	p Value	Bonferroni	Benjamini	Probes
GO:0051270	Regulation of cell motion	17	4.63215	3.77927	1.1e-05	0.027	0.000694	209946_AT, 209687_AT, 212298_AT, 207980_S_AT, 218284_AT, 203131_AT, 209357_AT, 212195_AT, 204533_AT, 202864_S_AT, 202863_AT, 218468_S_AT, 210839_S_AT, 212590_AT, 204863_S_AT, 203140_AT, 209716_AT, 212196_AT, 204864_S_AT, 203666_AT, 210218_S_AT, 218469_AT, 201983_S_AT, 211000_S_AT, 202637_S_AT, 202202_S_AT, 212589_AT, 209392_AT, 205398_S_AT
GO:0040017	Positive regulation of locomotion	12	3.26975	5.25377	1.7e-05	0.039	0.000901	212590_AT, 209946_AT, 204863_S_AT, 209687_AT, 209716_AT, 212196_AT, 204864_S_AT, 203666_AT, 218284_AT, 203131_AT, 212195_AT, 204533_AT, 201983_S_AT, 211000_S_AT, 202637_S_AT, 202859_X_AT, 211506_S_AT, 212589_AT, 205398_S_AT, 209897_S_AT
GO:0040012	Regulation of locomotion	16	4.35967	3.57548	4.3e-05	0.097	0.0021	209946_AT, 209687_AT, 207980_S_AT, 218284_AT, 203131_AT, 209357_AT, 212195_AT, 204533_AT, 211506_S_AT, 202859_X_AT, 218468_S_AT, 210839_S_AT, 212590_AT, 204863_S_AT, 209716_AT, 212196_AT, 204864_S_AT, 203666_AT, 218469_AT, 201983_S_AT, 211000_S_AT, 202637_S_AT, 202202_S_AT, 212589_AT, 209392_AT, 205398_S_AT, 209897_S_AT
GO:0051272	Positive regulation of cell motion	11	2.99728	4.81595	9.2e-05	0.19	0.0042	212590_AT, 209946_AT, 204863_S_AT, 209687_AT, 203140_AT, 209716_AT, 212196_AT, 204864_S_AT, 203666_AT, 218284_AT, 203131_AT, 212195_AT, 204533_AT, 201983_S_AT, 211000_S_AT, 202637_S_AT, 212589_AT, 205398_S_AT
GO:0030334	Regulation of cell migration	14	3.81471	3.55432	0.00016	0.32	0.0064	212590_AT, 209946_AT, 209687_AT, 204863_S_AT, 209716_AT, 212196_AT, 204864_S_AT, 207980_S_AT, 203666_AT, 218284_AT, 203131_AT, 218469_AT, 209357_AT, 212195_AT, 204533_AT, 201983_S_AT, 211000_S_AT, 202637_S_AT, 202202_S_AT, 209392_AT, 218468_S_AT, 212589_AT, 205398_S_AT, 210839_S_AT
GO:0030335	Positive regulation of cell migration	10	2.7248	4.82087	0.00022	0.41	0.0078	212590_AT, 209946_AT, 204863_S_AT, 209687_AT, 209716_AT, 212196_AT, 204864_S_AT, 203666_AT, 218284_AT, 203131_AT, 212195_AT, 204533_AT, 201983_S_AT, 211000_S_AT, 202637_S_AT, 212589_AT, 205398_S_AT
GO:0030155	Regulation of cell adhesion	12	3.26975	3.75817	0.00035	0.57	0.011	211478_S_AT, 203140_AT, 209716_AT, 200696_S_AT, 207980_S_AT, 218284_AT, 209357_AT, 203886_S_AT, 202637_S_AT, 202202_S_AT, 213857_S_AT, 202859_X_AT, 211506_S_AT, 209644_X_AT, 203716_S_AT, 211075_S_AT, 205398_S_AT, 203717_AT
GO:0001775	Cell activation	18	4.90463	2.69095	0.0004	0.62	0.012	208944_AT, 209687_AT, 215719_X_AT, 203868_S_AT, 218284_AT, 203131_AT, 205798_AT, 202446_S_AT, 211506_S_AT, 202859_X_AT, 202531_AT, 211478_S_AT, 203140_AT, 209716_AT, 216033_S_AT, 203666_AT, 202430_S_AT, 209545_S_AT, 201983_S_AT, 202637_S_AT, 201641_AT, 203716_S_AT, 205398_S_AT, 203717_AT, 216252_X_AT, 210105_S_AT, 204780_S_AT
GO:0032879	Regulation of localization	26	7.08447	1.82877	0.0044	0.99	0.079	209946_AT, 203504_S_AT, 209687_AT, 212298_AT, 203505_AT, 201502_S_AT, 207980_S_AT, 202364_AT, 218284_AT, 212119_AT, 203131_AT, 209357_AT, 212195_AT, 204533_AT, 202864_S_AT, 202863_AT, 209644_X_AT, 211368_S_AT, 218468_S_AT, 212117_AT, 209970_X_AT, 210839_S_AT, 212590_AT, 204863_S_AT, 203140_AT, 211367_S_AT, 209716_AT, 212196_AT, 204864_S_AT, 217767_AT, 202732_AT, 211366_X_AT, 212120_AT, 203666_AT,…
Annotation Cluster 8	Enrichment Score: 3.63
GO code	Term	Count	%	Fold Enrichment	p Value	Bonferroni	Benjamini	Probes
GO:0006954	Inflammatory response	28	7.62943	3.6965	1.03e-08	2.46e-05	1.54e-06	210163_AT, 204470_AT, 211122_S_AT, 202357_S_AT, 215388_S_AT, 221087_S_AT, 203964_AT, 216598_S_AT, 209774_X_AT, 204533_AT, 205870_AT, 210133_AT, 212501_AT, 211506_S_AT, 202859_X_AT, 208436_S_AT, 201783_S_AT, 208747_S_AT, 218983_AT, 206336_AT, 217767_AT, 212067_S_AT, 206157_AT, 206584_AT, 209124_AT, 209545_S_AT, 203028_S_AT, 208075_S_AT, 201847_AT, 200986_AT
GO:0002682	Regulation of immune system process	30	8.17439	3.34331	2.57e-08	6.11e-05	3.59e-06	201464_X_AT, 218943_S_AT, 208944_AT, 215719_X_AT, 209687_AT, 201331_S_AT, 202357_S_AT, 203868_S_AT, 215388_S_AT, 201502_S_AT, 201891_S_AT, 218284_AT, 212195_AT, 205798_AT, 213857_S_AT, 209644_X_AT, 218468_S_AT, 216231_S_AT, 211075_S_AT, 201783_S_AT, 208747_S_AT, 211478_S_AT, 204863_S_AT, 218983_AT, 203140_AT, 209716_AT, 212196_AT, 204864_S_AT, 212067_S_AT, 217767_AT, 216033_S_AT, 203666_AT, 20146…
GO:0002684	Positive regulation of immune system process	22	5.99455	3.96608	1.71e-07	0.000406	2.26e-05	201331_S_AT, 209687_AT, 208944_AT, 203868_S_AT, 202357_S_AT, 215388_S_AT, 201502_S_AT, 201891_S_AT, 212195_AT, 205798_AT, 213857_S_AT, 216231_S_AT, 211075_S_AT, 201783_S_AT, 208747_S_AT, 218983_AT, 203140_AT, 204863_S_AT, 212196_AT, 204864_S_AT, 212067_S_AT, 217767_AT, 216033_S_AT, 203666_AT, 209124_AT, 209545_S_AT, 211000_S_AT, 202637_S_AT, 200986_AT, 210105_S_AT
GO:0050776	Regulation of immune response	21	5.72207	3.98682	3.23e-07	0.000767	3.84e-05	218943_S_AT, 201331_S_AT, 202357_S_AT, 215388_S_AT, 201502_S_AT, 201891_S_AT, 218284_AT, 212195_AT, 205798_AT, 216231_S_AT, 201783_S_AT, 208747_S_AT, 211478_S_AT, 204863_S_AT, 218983_AT, 203140_AT, 212196_AT, 204864_S_AT, 217767_AT, 212067_S_AT, 216033_S_AT, 209124_AT, 209545_S_AT, 211000_S_AT, 202637_S_AT, 203716_S_AT, 205398_S_AT, 203717_AT, 200986_AT, 210105_S_AT
GO:0048583	Regulation of response to stimulus	30	8.17439	2.76811	1.38e-06	0.0033	0.000126	218943_S_AT, 208944_AT, 209687_AT, 201331_S_AT, 202357_S_AT, 215388_S_AT, 201502_S_AT, 201891_S_AT, 218284_AT, 212195_AT, 205798_AT, 203837_AT, 203836_S_AT, 211506_S_AT, 202859_X_AT, 208436_S_AT, 218468_S_AT, 216231_S_AT, 203939_AT, 201783_S_AT, 208747_S_AT, 211478_S_AT, 204863_S_AT, 203140_AT, 218983_AT, 212196_AT, 204864_S_AT, 202283_AT, 217767_AT, 212067_S_AT, 216033_S_AT, 203666_AT, 218469_AT…
GO:0002252	Immune effector process	15	4.08719	4.80289	2.81e-06	0.0067	0.000223	208747_S_AT, 215719_X_AT, 218983_AT, 202357_S_AT, 215388_S_AT, 212067_S_AT, 217767_AT, 213797_AT, 206157_AT, 205798_AT, 209124_AT, 215411_S_AT, 202637_S_AT, 216252_X_AT, 204780_S_AT, 200986_AT, 201783_S_AT
GO:0045087	Innate immune response	15	4.08719	4.66367	3.98e-06	0.0094	0.000296	218943_S_AT, 208747_S_AT, 218983_AT, 202948_AT, 202357_S_AT, 215388_S_AT, 212067_S_AT, 217767_AT, 210218_S_AT, 209124_AT, 202864_S_AT, 219209_AT, 203028_S_AT, 202863_AT, 209546_S_AT, 221019_S_AT, 200986_AT
GO:0048584	Positive regulation of response to stimulus	19	5.17711	3.45428	1e-05	0.024	0.000664	209687_AT, 202357_S_AT, 215388_S_AT, 201502_S_AT, 201891_S_AT, 218284_AT, 212195_AT, 211506_S_AT, 202859_X_AT, 208436_S_AT, 216231_S_AT, 201783_S_AT, 208747_S_AT, 218983_AT, 204863_S_AT, 212196_AT, 204864_S_AT, 217767_AT, 212067_S_AT, 216033_S_AT, 203666_AT, 209124_AT, 209545_S_AT, 211000_S_AT, 205398_S_AT, 200986_AT, 210105_S_AT, 209897_S_AT
GO:0002253	Activation of immune response	12	3.26975	5.47733	1.1e-05	0.026	0.000698	208747_S_AT, 218983_AT, 202357_S_AT, 215388_S_AT, 212067_S_AT, 201502_S_AT, 217767_AT, 216033_S_AT, 209124_AT, 209545_S_AT, 210105_S_AT, 200986_AT, 201783_S_AT
GO:0006959	Humoral immune response	11	2.99728	5.97422	1.4e-05	0.033	0.000827	208747_S_AT, 218983_AT, 215411_S_AT, 202357_S_AT, 215388_S_AT, 202659_AT, 217767_AT, 212067_S_AT, 201641_AT, 216598_S_AT, 200986_AT
GO:0050778	Positive regulation of immune response	14	3.81471	4.14263	3.3e-05	0.076	0.0017	208747_S_AT, 218983_AT, 204863_S_AT, 212196_AT, 202357_S_AT, 215388_S_AT, 204864_S_AT, 201502_S_AT, 201891_S_AT, 212067_S_AT, 217767_AT, 216033_S_AT, 212195_AT, 209124_AT, 209545_S_AT, 211000_S_AT, 216231_S_AT, 210105_S_AT, 200986_AT, 201783_S_AT
GO:0006956	Complement activation	7	1.90736	7.15096	0.00039	0.604	0.012	208747_S_AT, 218983_AT, 202357_S_AT, 215388_S_AT, 217767_AT, 212067_S_AT, 200986_AT
GO:0001775	Cell activation	18	4.90463	2.69095	0.0004	0.62	0.012	208944_AT, 209687_AT, 215719_X_AT, 203868_S_AT, 218284_AT, 203131_AT, 205798_AT, 202446_S_AT, 211506_S_AT, 202859_X_AT, 202531_AT, 211478_S_AT, 203140_AT, 209716_AT, 216033_S_AT, 203666_AT, 202430_S_AT, 209545_S_AT, 201983_S_AT, 202637_S_AT, 201641_AT, 203716_S_AT, 205398_S_AT, 203717_AT, 216252_X_AT, 210105_S_AT, 204780_S_AT
GO:0002541	Activation of plasma proteins involved in acute inflammatory response	7	1.90736	6.98466	0.00044	0.65	0.013	208747_S_AT, 218983_AT, 202357_S_AT, 215388_S_AT, 217767_AT, 212067_S_AT, 200986_AT
GO:0031347	Regulation of defense response	12	3.26975	3.60048	0.00051	0.702	0.015	218943_S_AT, 204863_S_AT, 203140_AT, 212196_AT, 204864_S_AT, 202283_AT, 217767_AT, 201502_S_AT, 212195_AT, 209124_AT, 209545_S_AT, 211000_S_AT, 208436_S_AT, 203939_AT, 201783_S_AT, 200986_AT
GO:0002449	Lymphocyte mediated immunity	8	2.17984	4.90352	0.0012	0.94	0.031	208747_S_AT, 218983_AT, 215719_X_AT, 209124_AT, 202637_S_AT, 217767_AT, 212067_S_AT, 216252_X_AT, 200986_AT, 204780_S_AT
GO:0045321	Leukocyte activation	15	4.08719	2.65945	0.0016	0.98	0.0402	211478_S_AT, 202531_AT, 215719_X_AT, 209687_AT, 203140_AT, 208944_AT, 209716_AT, 203868_S_AT, 216033_S_AT, 203666_AT, 218284_AT, 205798_AT, 209545_S_AT, 202637_S_AT, 202859_X_AT, 211506_S_AT, 201641_AT, 203716_S_AT, 205398_S_AT, 216252_X_AT, 203717_AT, 204780_S_AT, 210105_S_AT
GO:0019724	B cell mediated immunity	7	1.90736	5.36322	0.0018	0.99	0.043	208747_S_AT, 218983_AT, 215719_X_AT, 209124_AT, 217767_AT, 212067_S_AT, 216252_X_AT, 200986_AT, 204780_S_AT
GO:0002819	Regulation of adaptive immune response	7	1.90736	5.36322	0.0018	0.99	0.043	211478_S_AT, 204863_S_AT, 201331_S_AT, 203140_AT, 212196_AT, 204864_S_AT, 217767_AT, 201891_S_AT, 212195_AT, 205798_AT, 211000_S_AT, 216231_S_AT, 203716_S_AT, 203717_AT
GO:0002250	Adaptive immune response	8	2.17984	4.45774	0.002	0.99	0.047	208747_S_AT, 218983_AT, 215719_X_AT, 209124_AT, 202637_S_AT, 217767_AT, 212067_S_AT, 216252_X_AT, 200986_AT, 204780_S_AT
GO:0002460	Adaptive immune response based on somatic recombination of immune receptors built from immunoglobulin superfamily domains	8	2.17984	4.45774	0.002	0.99	0.047	208747_S_AT, 218983_AT, 215719_X_AT, 209124_AT, 202637_S_AT, 217767_AT, 212067_S_AT, 216252_X_AT, 200986_AT, 204780_S_AT
GO:0002697	Regulation of immune effector process	9	2.45232	3.82329	0.0024	0.99	0.054	218943_S_AT, 205798_AT, 211478_S_AT, 203140_AT, 201331_S_AT, 202637_S_AT, 217767_AT, 201891_S_AT, 216231_S_AT, 203716_S_AT, 203717_AT, 200986_AT
GO:0002443	Leukocyte mediated immunity	8	2.17984	3.99123	0.0038	0.99	0.072	208747_S_AT, 218983_AT, 215719_X_AT, 209124_AT, 202637_S_AT, 217767_AT, 212067_S_AT, 216252_X_AT, 200986_AT, 204780_S_AT
GO:0006958	Complement activation, classical pathway	5	1.3624	7.39755	0.0043	0.99	0.078	208747_S_AT, 218983_AT, 217767_AT, 212067_S_AT, 200986_AT
GO:0002455	Humoral immune response mediated by circulating immunoglobulin	5	1.3624	6.92029	0.0055	0.99	0.094	208747_S_AT, 218983_AT, 217767_AT, 212067_S_AT, 200986_AT
GO:0046649	Lymphocyte activation	12	3.26975	2.58728	0.0069	0.99	0.11	202531_AT, 211478_S_AT, 203140_AT, 209687_AT, 215719_X_AT, 203868_S_AT, 216033_S_AT, 203666_AT, 218284_AT, 205798_AT, 209545_S_AT, 202637_S_AT, 201641_AT, 203716_S_AT, 205398_S_AT, 203717_AT, 216252_X_AT, 210105_S_AT, 204780_S_AT
GO:0051251	Positive regulation of lymphocyte activation	8	2.17984	3.53862	0.0074	0.99	0.11	208944_AT, 204863_S_AT, 201331_S_AT, 203140_AT, 212196_AT, 203868_S_AT, 204864_S_AT, 212195_AT, 205798_AT, 209545_S_AT, 211000_S_AT, 213857_S_AT, 211075_S_AT
GO:0051249	Regulation of lymphocyte activation	10	2.7248	2.89904	0.0077	0.99	0.12	203140_AT, 208944_AT, 204863_S_AT, 215719_X_AT, 201331_S_AT, 212196_AT, 203868_S_AT, 204864_S_AT, 212195_AT, 205798_AT, 209545_S_AT, 211000_S_AT, 213857_S_AT, 209644_X_AT, 211075_S_AT, 216252_X_AT, 204780_S_AT
GO:0002526	Acute inflammatory response	8	2.17984	3.50251	0.0078	0.99	0.12	208747_S_AT, 218983_AT, 202357_S_AT, 215388_S_AT, 212501_AT, 217767_AT, 212067_S_AT, 200986_AT
GO:0016064	Immunoglobulin mediated immune response	6	1.63488	4.76731	0.0082	0.99	0.12	208747_S_AT, 218983_AT, 209124_AT, 217767_AT, 212067_S_AT, 200986_AT
GO:0002706	Regulation of lymphocyte mediated immunity	6	1.63488	4.76731	0.0082	0.99	0.12	205798_AT, 211478_S_AT, 203140_AT, 201331_S_AT, 217767_AT, 201891_S_AT, 216231_S_AT, 203716_S_AT, 203717_AT
GO:0048585	Negative regulation of response to stimulus	8	2.17984	3.43246	0.0087	0.99	0.12	205798_AT, 203140_AT, 201331_S_AT, 202283_AT, 218468_S_AT, 203939_AT, 201783_S_AT, 200986_AT, 218469_AT
GO:0002822	Regulation of adaptive immune response based on somatic recombination of immune receptors built from immunoglobulin superfamily domains	6	1.63488	4.68063	0.0088	0.99	0.13	205798_AT, 211478_S_AT, 203140_AT, 201331_S_AT, 217767_AT, 201891_S_AT, 216231_S_AT, 203716_S_AT, 203717_AT
GO:0042110	T cell activation	9	2.45232	3.0647	0.0092	0.99	0.13	202531_AT, 211478_S_AT, 209687_AT, 215719_X_AT, 216033_S_AT, 203666_AT, 218284_AT, 205798_AT, 209545_S_AT, 202637_S_AT, 203716_S_AT, 205398_S_AT, 216252_X_AT, 203717_AT, 210105_S_AT, 204780_S_AT
Annotation Cluster 9	Enrichment Score: 3.387
GO code	Term	Count	%	Fold Enrichment	p Value	Bonferroni	Benjamini	Probes
GO:0048513	Organ development	70	19.0736	1.72808	4.55e-06	0.011	0.000328	201464_X_AT, 208944_AT, 212298_AT, 202912_AT, 201425_AT, 203180_AT, 204688_AT, 201427_S_AT, 208966_X_AT, 205798_AT, 209644_X_AT, 202859_X_AT, 213139_AT, 221477_S_AT, 201860_S_AT, 203045_AT, 202575_AT, 213943_AT, 206332_S_AT, 218810_AT, 212226_S_AT, 216033_S_AT, 218469_AT, 201325_S_AT, 209383_AT, 216841_S_AT, 201540_AT, 208248_X_AT, 210980_S_AT, 201009_S_AT, 214505_S_AT, 209946_AT, 209687_AT, 2089…
GO:0048731	System development	85	23.1608	1.56523	1.5e-05	0.034	0.000824	213164_AT, 201464_X_AT, 208944_AT, 212298_AT, 202912_AT, 201425_AT, 203180_AT, 204688_AT, 201427_S_AT, 208966_X_AT, 205798_AT, 213139_AT, 209644_X_AT, 202859_X_AT, 221477_S_AT, 201860_S_AT, 203045_AT, 202575_AT, 213943_AT, 206332_S_AT, 208747_S_AT, 218810_AT, 212226_S_AT, 216033_S_AT, 218469_AT, 201325_S_AT, 209383_AT, 216841_S_AT, 210980_S_AT, 208248_X_AT, 201540_AT, 201009_S_AT, 204933_S_AT, 21…
GO:0048856	Anatomical structure development	87	23.7057	1.47717	9.6e-05	0.205	0.0042	213164_AT, 201464_X_AT, 208944_AT, 212298_AT, 202912_AT, 201425_AT, 203180_AT, 204688_AT, 201427_S_AT, 208966_X_AT, 205798_AT, 213139_AT, 209644_X_AT, 202859_X_AT, 221477_S_AT, 201860_S_AT, 203045_AT, 202575_AT, 213943_AT, 206332_S_AT, 208747_S_AT, 218810_AT, 212226_S_AT, 216033_S_AT, 218469_AT, 201325_S_AT, 209383_AT, 216841_S_AT, 210980_S_AT, 208248_X_AT, 201540_AT, 201009_S_AT, 204933_S_AT, 21…
GO:0007275	Multicellular organismal development	95	25.8856	1.4227	0.00016	0.32	0.0064	213164_AT, 201464_X_AT, 208944_AT, 212298_AT, 202912_AT, 201425_AT, 203180_AT, 204688_AT, 201427_S_AT, 218162_AT, 208966_X_AT, 205798_AT, 213139_AT, 209644_X_AT, 202859_X_AT, 221477_S_AT, 201860_S_AT, 203045_AT, 202575_AT, 213943_AT, 206332_S_AT, 208747_S_AT, 218810_AT, 212226_S_AT, 216033_S_AT, 218469_AT, 201325_S_AT, 213241_AT, 216841_S_AT, 209383_AT, 210980_S_AT, 208248_X_AT, 201540_AT, 204933…
GO:0032502	Developmental process	99	26.9755	1.34932	0.00076	0.84	0.021	201464_X_AT, 213164_AT, 208944_AT, 212298_AT, 202912_AT, 201853_S_AT, 201425_AT, 203180_AT, 204688_AT, 201427_S_AT, 218162_AT, 201471_S_AT, 208966_X_AT, 205798_AT, 202859_X_AT, 213139_AT, 209644_X_AT, 221477_S_AT, 201860_S_AT, 203045_AT, 202575_AT, 213943_AT, 206332_S_AT, 208747_S_AT, 205529_S_AT, 218810_AT, 212226_S_AT, 216033_S_AT, 218469_AT, 201325_S_AT, 213241_AT, 209383_AT, 216841_S_AT, 2082…
GO:0009888	Tissue development	28	7.62943	1.80656	0.0035	0.99	0.069	201464_X_AT, 209946_AT, 221841_S_AT, 202145_AT, 200696_S_AT, 207980_S_AT, 203180_AT, 218284_AT, 209357_AT, 211737_X_AT, 203186_S_AT, 213139_AT, 209644_X_AT, 218468_S_AT, 203045_AT, 214953_S_AT, 213943_AT, 202575_AT, 213716_S_AT, 201783_S_AT, 201010_S_AT, 201008_S_AT, 209960_AT, 201141_AT, 221765_AT, 201466_S_AT, 218469_AT, 201325_S_AT, 201266_AT, 204929_S_AT, 204881_S_AT, 201009_S_AT, 209466_X_AT…
GO:0048646	Anatomical structure formation involved in morphogenesis	18	4.90463	2.19405	0.0037	0.99	0.0704	201464_X_AT, 209946_AT, 209687_AT, 208944_AT, 212298_AT, 210139_S_AT, 218810_AT, 221841_S_AT, 207980_S_AT, 222162_S_AT, 203180_AT, 203666_AT, 218284_AT, 201466_S_AT, 209357_AT, 201266_AT, 202859_X_AT, 211506_S_AT, 202510_S_AT, 200878_AT, 205398_S_AT, 213943_AT, 209897_S_AT
GO:0009653	Anatomical structure morphogenesis	43	11.7166	1.54131	0.0046	0.99	0.082	201464_X_AT, 208944_AT, 212298_AT, 221841_S_AT, 202912_AT, 203180_AT, 209357_AT, 205798_AT, 201278_AT, 203186_S_AT, 202859_X_AT, 211506_S_AT, 218468_S_AT, 203045_AT, 201860_S_AT, 200878_AT, 202575_AT, 213943_AT, 214953_S_AT, 201783_S_AT, 209355_S_AT, 201279_S_AT, 218810_AT, 212226_S_AT, 201466_S_AT, 218469_AT, 202947_S_AT, 201266_AT, 201540_AT, 214505_S_AT, 201847_AT, 209946_AT, 209687_AT, 210139…
GO:0009790	Embryonic development	24	6.53951	1.81292	0.0071	0.99	0.11	209946_AT, 208944_AT, 221841_S_AT, 202145_AT, 208703_S_AT, 207980_S_AT, 203180_AT, 218284_AT, 203131_AT, 209357_AT, 211284_S_AT, 201278_AT, 212501_AT, 218468_S_AT, 204457_S_AT, 200878_AT, 202575_AT, 213943_AT, 208704_X_AT, 209355_S_AT, 201279_S_AT, 201161_S_AT, 216041_X_AT, 212226_S_AT, 214875_X_AT, 200678_X_AT, 218469_AT, 201266_AT, 212230_AT, 209383_AT, 210757_X_AT, 208248_X_AT, 213568_AT, 2012…
Annotation Cluster 10	Enrichment Score: 3.19
GO code	Term	Count	%	Fold Enrichment	p Value	Bonferroni	Benjamini	Probes
GO:0048583	Regulation of response to stimulus	30	8.17439	2.76811	1.38e-06	0.0033	0.000126	218943_S_AT, 208944_AT, 209687_AT, 201331_S_AT, 202357_S_AT, 215388_S_AT, 201502_S_AT, 201891_S_AT, 218284_AT, 212195_AT, 205798_AT, 203837_AT, 203836_S_AT, 211506_S_AT, 202859_X_AT, 208436_S_AT, 218468_S_AT, 216231_S_AT, 203939_AT, 201783_S_AT, 208747_S_AT, 211478_S_AT, 204863_S_AT, 203140_AT, 218983_AT, 212196_AT, 204864_S_AT, 202283_AT, 217767_AT, 212067_S_AT, 216033_S_AT, 203666_AT, 218469_AT…
GO:0043122	Regulation of I-kappaB kinase/NF-kappaB cascade	13	3.54223	5.21285	6.9e-06	0.016	0.00046	202643_S_AT, 211367_S_AT, 213112_S_AT, 203567_S_AT, 221087_S_AT, 204036_AT, 211366_X_AT, 201471_S_AT, 209365_S_AT, 209124_AT, 209545_S_AT, 202644_S_AT, 215411_S_AT, 201641_AT, 211368_S_AT, 204037_AT, 209970_X_AT, 201783_S_AT, 213716_S_AT
GO:0002253	Activation of immune response	12	3.26975	5.47733	1.1e-05	0.026	0.000698	208747_S_AT, 218983_AT, 202357_S_AT, 215388_S_AT, 212067_S_AT, 201502_S_AT, 217767_AT, 216033_S_AT, 209124_AT, 209545_S_AT, 210105_S_AT, 200986_AT, 201783_S_AT
GO:0050778	Positive regulation of immune response	14	3.81471	4.14263	3.3e-05	0.076	0.0017	208747_S_AT, 218983_AT, 204863_S_AT, 212196_AT, 202357_S_AT, 215388_S_AT, 204864_S_AT, 201502_S_AT, 201891_S_AT, 212067_S_AT, 217767_AT, 216033_S_AT, 212195_AT, 209124_AT, 209545_S_AT, 211000_S_AT, 216231_S_AT, 210105_S_AT, 200986_AT, 201783_S_AT
GO:0043123	Positive regulation of I-kappaB kinase/NF-kappaB cascade	11	2.99728	4.8656	8.4e-05	0.18	0.0039	211367_S_AT, 203567_S_AT, 204036_AT, 221087_S_AT, 211366_X_AT, 209365_S_AT, 209124_AT, 209545_S_AT, 215411_S_AT, 201641_AT, 211368_S_AT, 204037_AT, 209970_X_AT, 201783_S_AT, 213716_S_AT
GO:0034097	Response to cytokine stimulus	10	2.7248	5.43111	8.7e-05	0.19	0.0041	201464_X_AT, 204863_S_AT, 201331_S_AT, 212196_AT, 202948_AT, 204864_S_AT, 210218_S_AT, 203131_AT, 201466_S_AT, 212195_AT, 209124_AT, 209545_S_AT, 211000_S_AT, 202864_S_AT, 209969_S_AT, 202863_AT, 201783_S_AT, 200887_S_AT
GO:0002237	Response to molecule of bacterial origin	10	2.7248	4.98904	0.00017	0.33	0.0066	201464_X_AT, 202912_AT, 201891_S_AT, 201502_S_AT, 216598_S_AT, 201466_S_AT, 206584_AT, 209124_AT, 209545_S_AT, 209969_S_AT, 216231_S_AT, 200887_S_AT, 201783_S_AT
GO:0032496	Response to lipopolysaccharide	9	2.45232	5.01496	0.00041	0.62	0.012	201464_X_AT, 209124_AT, 209545_S_AT, 202912_AT, 201502_S_AT, 209969_S_AT, 216598_S_AT, 201466_S_AT, 201783_S_AT, 206584_AT, 200887_S_AT
GO:0031347	Regulation of defense response	12	3.26975	3.60048	0.00051	0.702	0.015	218943_S_AT, 204863_S_AT, 203140_AT, 212196_AT, 204864_S_AT, 202283_AT, 217767_AT, 201502_S_AT, 212195_AT, 209124_AT, 209545_S_AT, 211000_S_AT, 208436_S_AT, 203939_AT, 201783_S_AT, 200986_AT
GO:0010627	Regulation of protein kinase cascade	16	4.35967	2.757	0.00073	0.83	0.02	202643_S_AT, 221087_S_AT, 201471_S_AT, 212195_AT, 210825_S_AT, 203837_AT, 203836_S_AT, 215411_S_AT, 211368_S_AT, 209970_X_AT, 201783_S_AT, 213716_S_AT, 211367_S_AT, 204863_S_AT, 212196_AT, 213112_S_AT, 204864_S_AT, 203567_S_AT, 204036_AT, 211366_X_AT, 209365_S_AT, 209124_AT, 209545_S_AT, 202644_S_AT, 211000_S_AT, 201641_AT, 204037_AT
GO:0010647	Positive regulation of cell communication	18	4.90463	2.34743	0.0018	0.99	0.043	221087_S_AT, 207980_S_AT, 216598_S_AT, 209357_AT, 212195_AT, 210825_S_AT, 215411_S_AT, 211368_S_AT, 209970_X_AT, 204457_S_AT, 201783_S_AT, 213716_S_AT, 211367_S_AT, 204863_S_AT, 209716_AT, 212196_AT, 204864_S_AT, 203567_S_AT, 204036_AT, 211366_X_AT, 209365_S_AT, 209124_AT, 209545_S_AT, 201983_S_AT, 211000_S_AT, 201641_AT, 204037_AT
GO:0010740	Positive regulation of protein kinase cascade	12	3.26975	3.08305	0.0018	0.99	0.043	211367_S_AT, 204863_S_AT, 212196_AT, 204864_S_AT, 203567_S_AT, 221087_S_AT, 204036_AT, 211366_X_AT, 212195_AT, 209365_S_AT, 209124_AT, 209545_S_AT, 211000_S_AT, 215411_S_AT, 211368_S_AT, 201641_AT, 209970_X_AT, 204037_AT, 201783_S_AT, 213716_S_AT
GO:0051098	Regulation of binding	11	2.99728	3.08473	0.0031	0.99	0.064	205529_S_AT, 201502_S_AT, 210218_S_AT, 218284_AT, 209124_AT, 209383_AT, 209545_S_AT, 202864_S_AT, 202637_S_AT, 202863_AT, 209644_X_AT, 201186_AT, 205398_S_AT, 201783_S_AT
GO:0070431	Nucleotide-binding oligomerization domain containing 2 signaling pathway	3	0.817439	32.1793	0.0031	0.99	0.064	209545_S_AT, 201502_S_AT, 201783_S_AT
GO:0070423	Nucleotide-binding oligomerization domain containing signaling pathway	3	0.817439	32.1793	0.0031	0.99	0.064	209545_S_AT, 201502_S_AT, 201783_S_AT
GO:0009967	Positive regulation of signal transduction	16	4.35967	2.32709	0.0039	0.99	0.072	221087_S_AT, 207980_S_AT, 209357_AT, 212195_AT, 210825_S_AT, 215411_S_AT, 211368_S_AT, 209970_X_AT, 204457_S_AT, 201783_S_AT, 213716_S_AT, 211367_S_AT, 204863_S_AT, 209716_AT, 212196_AT, 204864_S_AT, 204036_AT, 203567_S_AT, 211366_X_AT, 209365_S_AT, 209124_AT, 209545_S_AT, 211000_S_AT, 201641_AT, 204037_AT
GO:0002221	Pattern recognition receptor signaling pathway	4	1.08992	10.0955	0.0066	0.99	0.11	209124_AT, 209545_S_AT, 201502_S_AT, 201783_S_AT
GO:0070555	Response to interleukin-1	4	1.08992	10.0955	0.0066	0.99	0.11	209124_AT, 209545_S_AT, 202948_AT, 201783_S_AT
GO:0031349	Positive regulation of defense response	7	1.90736	4.11425	0.0069	0.99	0.11	212195_AT, 209124_AT, 204863_S_AT, 209545_S_AT, 212196_AT, 211000_S_AT, 204864_S_AT, 217767_AT, 201502_S_AT, 208436_S_AT, 201783_S_AT
GO:0051101	Regulation of DNA binding	9	2.45232	3.19134	0.0073	0.99	0.11	205529_S_AT, 209124_AT, 209383_AT, 209545_S_AT, 202864_S_AT, 202637_S_AT, 201502_S_AT, 209644_X_AT, 202863_AT, 210218_S_AT, 201783_S_AT
GO:0002218	Activation of innate immune response	4	1.08992	9.03279	0.0091	0.99	0.13	209124_AT, 209545_S_AT, 201502_S_AT, 201783_S_AT
GO:0002758	Innate immune response-activating signal transduction	4	1.08992	9.03279	0.0091	0.99	0.13	209124_AT, 209545_S_AT, 201502_S_AT, 201783_S_AT
Annotation Cluster 11	Enrichment Score: 3.18
GO code	Term	Count	%	Fold Enrichment	p Value	Bonferroni	Benjamini	Probes
GO:0010033	Response to organic substance	39	10.6267	2.32084	1.99e-06	0.0047	0.000169	201464_X_AT, 208944_AT, 201331_S_AT, 202435_S_AT, 202912_AT, 213702_X_AT, 201502_S_AT, 201425_AT, 210825_S_AT, 202864_S_AT, 209969_S_AT, 216231_S_AT, 212117_AT, 201010_S_AT, 201008_S_AT, 201783_S_AT, 208747_S_AT, 211367_S_AT, 204863_S_AT, 202436_S_AT, 212196_AT, 212276_AT, 216033_S_AT, 210218_S_AT, 201466_S_AT, 204211_X_AT, 209124_AT, 209383_AT, 210980_S_AT, 204933_S_AT, 201009_S_AT, 201487_AT, 2…
GO:0034097	Response to cytokine stimulus	10	2.7248	5.43111	8.7e-05	0.19	0.0041	201464_X_AT, 204863_S_AT, 201331_S_AT, 212196_AT, 202948_AT, 204864_S_AT, 210218_S_AT, 203131_AT, 201466_S_AT, 212195_AT, 209124_AT, 209545_S_AT, 211000_S_AT, 202864_S_AT, 209969_S_AT, 202863_AT, 201783_S_AT, 200887_S_AT
GO:0031667	Response to nutrient levels	15	4.08719	3.26694	0.00021	0.39	0.0076	201464_X_AT, 208944_AT, 202357_S_AT, 221841_S_AT, 200696_S_AT, 202912_AT, 216598_S_AT, 212195_AT, 204932_AT, 203439_S_AT, 202864_S_AT, 209969_S_AT, 202863_AT, 221477_S_AT, 200887_S_AT, 201783_S_AT, 215223_S_AT, 204863_S_AT, 212196_AT, 204864_S_AT, 203438_AT, 210218_S_AT, 201466_S_AT, 216841_S_AT, 209383_AT, 211000_S_AT, 204933_S_AT
GO:0009612	Response to mechanical stimulus	8	2.17984	6.1294	0.00029	0.51	0.0097	201464_X_AT, 208944_AT, 216033_S_AT, 216598_S_AT, 201466_S_AT, 217590_S_AT, 201009_S_AT, 209969_S_AT, 200887_S_AT, 210105_S_AT, 201008_S_AT, 201010_S_AT, 201783_S_AT
GO:0032496	Response to lipopolysaccharide	9	2.45232	5.01496	0.00041	0.62	0.012	201464_X_AT, 209124_AT, 209545_S_AT, 202912_AT, 201502_S_AT, 209969_S_AT, 216598_S_AT, 201466_S_AT, 201783_S_AT, 206584_AT, 200887_S_AT
GO:0007584	Response to nutrient	12	3.26975	3.67764	0.00043	0.64	0.013	208944_AT, 204863_S_AT, 212196_AT, 202357_S_AT, 221841_S_AT, 200696_S_AT, 204864_S_AT, 203438_AT, 210218_S_AT, 216598_S_AT, 212195_AT, 204932_AT, 209383_AT, 203439_S_AT, 202864_S_AT, 211000_S_AT, 204933_S_AT, 202863_AT, 209969_S_AT, 201783_S_AT, 200887_S_AT
GO:0006979	Response to oxidative stress	13	3.54223	3.40107	0.00045	0.66	0.013	215223_S_AT, 201464_X_AT, 201468_S_AT, 215707_S_AT, 201427_S_AT, 201466_S_AT, 217590_S_AT, 210825_S_AT, 210519_S_AT, 216841_S_AT, 209383_AT, 201983_S_AT, 201009_S_AT, 201467_S_AT, 201300_S_AT, 209969_S_AT, 221477_S_AT, 200878_AT, 201783_S_AT, 201008_S_AT, 201010_S_AT, 200887_S_AT
GO:0009991	Response to extracellular stimulus	15	4.08719	2.92539	0.00064	0.78	0.018	201464_X_AT, 208944_AT, 202357_S_AT, 221841_S_AT, 200696_S_AT, 202912_AT, 216598_S_AT, 212195_AT, 204932_AT, 203439_S_AT, 202864_S_AT, 209969_S_AT, 202863_AT, 221477_S_AT, 200887_S_AT, 201783_S_AT, 215223_S_AT, 204863_S_AT, 212196_AT, 204864_S_AT, 203438_AT, 210218_S_AT, 201466_S_AT, 216841_S_AT, 209383_AT, 211000_S_AT, 204933_S_AT
GO:0042493	Response to drug	14	3.81471	2.78093	0.0016	0.98	0.041	215223_S_AT, 201464_X_AT, 208944_AT, 203180_AT, 216598_S_AT, 201466_S_AT, 217590_S_AT, 210825_S_AT, 204932_AT, 216841_S_AT, 209383_AT, 204933_S_AT, 201009_S_AT, 204396_S_AT, 209969_S_AT, 221477_S_AT, 209122_AT, 201783_S_AT, 201008_S_AT, 201010_S_AT, 200887_S_AT
GO:0042542	Response to hydrogen peroxide	7	1.90736	5.36322	0.0018	0.99	0.043	201464_X_AT, 215223_S_AT, 201466_S_AT, 217590_S_AT, 209383_AT, 216841_S_AT, 201009_S_AT, 209969_S_AT, 221477_S_AT, 200887_S_AT, 201008_S_AT, 201010_S_AT, 201783_S_AT
GO:0009628	Response to abiotic stimulus	19	5.17711	2.21524	0.0025	0.99	0.054	201464_X_AT, 208944_AT, 202912_AT, 216598_S_AT, 217590_S_AT, 210825_S_AT, 205870_AT, 210133_AT, 209969_S_AT, 213139_AT, 221477_S_AT, 214953_S_AT, 201010_S_AT, 201008_S_AT, 201783_S_AT, 209375_AT, 200887_S_AT, 215223_S_AT, 201161_S_AT, 216033_S_AT, 204187_AT, 201466_S_AT, 216841_S_AT, 201983_S_AT, 201009_S_AT, 210105_S_AT
GO:0010035	Response to inorganic substance	13	3.54223	2.72085	0.0031	0.99	0.064	215223_S_AT, 201464_X_AT, 200696_S_AT, 215707_S_AT, 203131_AT, 201466_S_AT, 217590_S_AT, 210825_S_AT, 204932_AT, 216841_S_AT, 209383_AT, 201983_S_AT, 201009_S_AT, 204933_S_AT, 201300_S_AT, 209969_S_AT, 221477_S_AT, 201783_S_AT, 201008_S_AT, 201010_S_AT, 200887_S_AT
GO:0007568	Aging	9	2.45232	3.51047	0.0041	0.99	0.075	215223_S_AT, 210825_S_AT, 201464_X_AT, 216841_S_AT, 209383_AT, 200696_S_AT, 202912_AT, 209644_X_AT, 221477_S_AT, 201487_AT, 201466_S_AT, 201783_S_AT
GO:0019221	Cytokine-mediated signaling pathway	7	1.90736	4.29058	0.0057	0.99	0.095	204863_S_AT, 201331_S_AT, 212196_AT, 202948_AT, 204864_S_AT, 210218_S_AT, 216598_S_AT, 212195_AT, 211000_S_AT, 202864_S_AT, 209969_S_AT, 202863_AT, 201783_S_AT, 200887_S_AT
GO:0000302	Response to reactive oxygen species	7	1.90736	4.00454	0.0079	0.99	0.12	201464_X_AT, 215223_S_AT, 201466_S_AT, 217590_S_AT, 209383_AT, 216841_S_AT, 201009_S_AT, 209969_S_AT, 221477_S_AT, 200887_S_AT, 201008_S_AT, 201010_S_AT, 201783_S_AT
Annotation Cluster 12	Enrichment Score: 2.88
GO code	Term	Count	%	Fold Enrichment	p Value	Bonferroni	Benjamini	Probes
GO:0065008	Regulation of biological quality	65	17.7112	1.89849	4.84e-07	0.0012	4.8e-05	201464_X_AT, 203504_S_AT, 212298_AT, 202435_S_AT, 202912_AT, 203505_AT, 203180_AT, 205798_AT, 202759_S_AT, 205870_AT, 202760_S_AT, 201300_S_AT, 209644_X_AT, 221477_S_AT, 201860_S_AT, 202575_AT, 213258_AT, 216033_S_AT, 218469_AT, 201325_S_AT, 201482_AT, 209383_AT, 216841_S_AT, 201422_AT, 201540_AT, 208248_X_AT, 204151_X_AT, 214505_S_AT, 200742_S_AT, 214211_AT, 209687_AT, 202145_AT, 200696_S_AT, 21…
GO:0007626	Locomotory behavior	18	4.90463	2.81863	0.00023	0.43	0.0081	210163_AT, 209687_AT, 204470_AT, 211122_S_AT, 208703_S_AT, 201765_S_AT, 201427_S_AT, 216598_S_AT, 209774_X_AT, 204533_AT, 210133_AT, 211506_S_AT, 202859_X_AT, 221477_S_AT, 214953_S_AT, 210839_S_AT, 215223_S_AT, 208704_X_AT, 206336_AT, 201944_AT, 203666_AT, 214875_X_AT, 216841_S_AT, 208248_X_AT, 209392_AT, 208075_S_AT, 209897_S_AT
GO:0042592	Homeostatic process	33	8.99183	1.88534	0.00068	0.801	0.019	201464_X_AT, 203504_S_AT, 202912_AT, 203505_AT, 201765_S_AT, 205798_AT, 205870_AT, 201300_S_AT, 221477_S_AT, 200878_AT, 214953_S_AT, 215223_S_AT, 204863_S_AT, 212196_AT, 214875_X_AT, 201466_S_AT, 201266_AT, 202450_S_AT, 201482_AT, 206662_AT, 216841_S_AT, 209383_AT, 208248_X_AT, 204151_X_AT, 204037_AT, 200742_S_AT, 216252_X_AT, 201847_AT, 204780_S_AT, 214211_AT, 215719_X_AT, 209687_AT, 209276_S_AT…
GO:0019725	Cellular homeostasis	23	6.26703	2.11767	0.0013	0.96	0.034	201464_X_AT, 214211_AT, 209687_AT, 209276_S_AT, 210139_S_AT, 202912_AT, 215707_S_AT, 208703_S_AT, 201765_S_AT, 216598_S_AT, 200748_S_AT, 212195_AT, 205870_AT, 210133_AT, 201300_S_AT, 221477_S_AT, 204415_AT, 214953_S_AT, 215223_S_AT, 208704_X_AT, 204863_S_AT, 212196_AT, 204864_S_AT, 204036_AT, 201944_AT, 203666_AT, 214875_X_AT, 201466_S_AT, 201266_AT, 206662_AT, 201482_AT, 216841_S_AT, 209383_AT, …
GO:0055066	Di-, tri-valent inorganic cation homeostasis	15	4.08719	2.69283	0.0014	0.97	0.036	214211_AT, 209687_AT, 202912_AT, 215707_S_AT, 208703_S_AT, 216598_S_AT, 200748_S_AT, 212195_AT, 205870_AT, 201300_S_AT, 210133_AT, 221477_S_AT, 214953_S_AT, 215223_S_AT, 208704_X_AT, 204863_S_AT, 212196_AT, 204864_S_AT, 204036_AT, 201944_AT, 203666_AT, 214875_X_AT, 216841_S_AT, 208248_X_AT, 211000_S_AT, 213187_X_AT, 208075_S_AT, 204037_AT
GO:0030005	Cellular di-, tri-valent inorganic cation homeostasis	14	3.81471	2.64617	0.0025	0.99	0.055	214211_AT, 209687_AT, 202912_AT, 215707_S_AT, 208703_S_AT, 216598_S_AT, 200748_S_AT, 212195_AT, 205870_AT, 201300_S_AT, 210133_AT, 214953_S_AT, 208704_X_AT, 204863_S_AT, 212196_AT, 204864_S_AT, 204036_AT, 201944_AT, 203666_AT, 214875_X_AT, 208248_X_AT, 211000_S_AT, 213187_X_AT, 208075_S_AT, 204037_AT
GO:0006873	Cellular ion homeostasis	19	5.17711	2.17971	0.0029	0.99	0.062	201464_X_AT, 214211_AT, 209687_AT, 210139_S_AT, 202912_AT, 215707_S_AT, 208703_S_AT, 201765_S_AT, 216598_S_AT, 200748_S_AT, 212195_AT, 205870_AT, 210133_AT, 201300_S_AT, 221477_S_AT, 204415_AT, 214953_S_AT, 215223_S_AT, 208704_X_AT, 204863_S_AT, 212196_AT, 204864_S_AT, 204036_AT, 201944_AT, 203666_AT, 214875_X_AT, 201466_S_AT, 216841_S_AT, 208248_X_AT, 211000_S_AT, 213187_X_AT, 208075_S_AT, 20403…
GO:0007610	Behavior	22	5.99455	2.01264	0.0032	0.99	0.065	210163_AT, 201464_X_AT, 209687_AT, 204470_AT, 211122_S_AT, 208703_S_AT, 201765_S_AT, 201427_S_AT, 216598_S_AT, 209774_X_AT, 210825_S_AT, 211737_X_AT, 204533_AT, 210133_AT, 211506_S_AT, 202859_X_AT, 221477_S_AT, 214953_S_AT, 210839_S_AT, 215223_S_AT, 208704_X_AT, 206336_AT, 201944_AT, 216033_S_AT, 203666_AT, 214875_X_AT, 201466_S_AT, 216841_S_AT, 208248_X_AT, 209392_AT, 208075_S_AT, 209466_X_AT, 2…
GO:0055082	Cellular chemical homeostasis	19	5.17711	2.14529	0.0035	0.99	0.068	201464_X_AT, 214211_AT, 209687_AT, 210139_S_AT, 202912_AT, 215707_S_AT, 208703_S_AT, 201765_S_AT, 216598_S_AT, 200748_S_AT, 212195_AT, 205870_AT, 210133_AT, 201300_S_AT, 221477_S_AT, 204415_AT, 214953_S_AT, 215223_S_AT, 208704_X_AT, 204863_S_AT, 212196_AT, 204864_S_AT, 204036_AT, 201944_AT, 203666_AT, 214875_X_AT, 201466_S_AT, 216841_S_AT, 208248_X_AT, 211000_S_AT, 213187_X_AT, 208075_S_AT, 20403…
GO:0030003	Cellular cation homeostasis	14	3.81471	2.36489	0.0066	0.99	0.11	214211_AT, 209687_AT, 202912_AT, 215707_S_AT, 208703_S_AT, 216598_S_AT, 200748_S_AT, 212195_AT, 205870_AT, 201300_S_AT, 210133_AT, 214953_S_AT, 208704_X_AT, 204863_S_AT, 212196_AT, 204864_S_AT, 204036_AT, 201944_AT, 203666_AT, 214875_X_AT, 208248_X_AT, 211000_S_AT, 213187_X_AT, 208075_S_AT, 204037_AT
GO:0055080	Cation homeostasis	15	4.08719	2.2503	0.0071	0.99	0.11	214211_AT, 209687_AT, 202912_AT, 215707_S_AT, 208703_S_AT, 216598_S_AT, 200748_S_AT, 212195_AT, 205870_AT, 201300_S_AT, 210133_AT, 221477_S_AT, 214953_S_AT, 215223_S_AT, 208704_X_AT, 204863_S_AT, 212196_AT, 204864_S_AT, 204036_AT, 201944_AT, 203666_AT, 214875_X_AT, 216841_S_AT, 208248_X_AT, 211000_S_AT, 213187_X_AT, 208075_S_AT, 204037_AT
GO:0050801	Ion homeostasis	19	5.17711	1.99318	0.0073	0.99	0.11	201464_X_AT, 214211_AT, 209687_AT, 210139_S_AT, 202912_AT, 215707_S_AT, 208703_S_AT, 201765_S_AT, 216598_S_AT, 200748_S_AT, 212195_AT, 205870_AT, 210133_AT, 201300_S_AT, 221477_S_AT, 204415_AT, 214953_S_AT, 215223_S_AT, 208704_X_AT, 204863_S_AT, 212196_AT, 204864_S_AT, 204036_AT, 201944_AT, 203666_AT, 214875_X_AT, 201466_S_AT, 216841_S_AT, 208248_X_AT, 211000_S_AT, 213187_X_AT, 208075_S_AT, 20403…
GO:0048878	Chemical homeostasis	22	5.99455	1.84361	0.0085	0.99	0.12	201464_X_AT, 214211_AT, 203504_S_AT, 209687_AT, 210139_S_AT, 202912_AT, 215707_S_AT, 203505_AT, 208703_S_AT, 201765_S_AT, 216598_S_AT, 200748_S_AT, 216594_X_AT, 212195_AT, 205870_AT, 210133_AT, 201300_S_AT, 221477_S_AT, 204415_AT, 200878_AT, 214953_S_AT, 215223_S_AT, 208704_X_AT, 204863_S_AT, 212196_AT, 204864_S_AT, 204036_AT, 201944_AT, 203666_AT, 214875_X_AT, 201466_S_AT, 216841_S_AT, 208248_X_…
Annotation Cluster 13	Enrichment Score: 2.67
GO code	Term	Count	%	Fold Enrichment	p Value	Bonferroni	Benjamini	Probes
GO:0008361	Regulation of cell size	15	4.08719	3.12421	0.00033	0.55	0.011	212298_AT, 218284_AT, 211967_AT, 208626_S_AT, 205798_AT, 201278_AT, 210299_S_AT, 200921_S_AT, 209644_X_AT, 218468_S_AT, 200920_S_AT, 214953_S_AT, 210298_X_AT, 203140_AT, 201279_S_AT, 218469_AT, 201325_S_AT, 201540_AT, 210757_X_AT, 201280_S_AT, 214505_S_AT, 201324_AT, 205398_S_AT, 204610_S_AT, 208796_S_AT
GO:0032535	Regulation of cellular component size	17	4.63215	2.69151	0.00061	0.77	0.017	209687_AT, 212298_AT, 200696_S_AT, 218284_AT, 211967_AT, 208626_S_AT, 205798_AT, 201278_AT, 210299_S_AT, 200921_S_AT, 209644_X_AT, 200920_S_AT, 218468_S_AT, 214953_S_AT, 210298_X_AT, 203140_AT, 201279_S_AT, 203666_AT, 218469_AT, 201325_S_AT, 201540_AT, 210757_X_AT, 201280_S_AT, 214505_S_AT, 205398_S_AT, 201324_AT, 208796_S_AT, 204610_S_AT
GO:0045595	Regulation of cell differentiation	23	6.26703	2.00576	0.0026	0.99	0.056	201464_X_AT, 203504_S_AT, 209946_AT, 208944_AT, 215719_X_AT, 212298_AT, 221841_S_AT, 203505_AT, 201502_S_AT, 218284_AT, 208890_S_AT, 212195_AT, 205798_AT, 200921_S_AT, 209644_X_AT, 221477_S_AT, 200920_S_AT, 213943_AT, 201783_S_AT, 215223_S_AT, 204863_S_AT, 203140_AT, 209716_AT, 212196_AT, 204864_S_AT, 202283_AT, 212276_AT, 201466_S_AT, 216841_S_AT, 211000_S_AT, 205398_S_AT, 216252_X_AT, 204610_S_…
GO:0045926	Negative regulation of growth	9	2.45232	3.51047	0.0041	0.99	0.075	203140_AT, 212298_AT, 201279_S_AT, 218284_AT, 218469_AT, 201278_AT, 210757_X_AT, 211692_S_AT, 200921_S_AT, 209644_X_AT, 218468_S_AT, 200920_S_AT, 201280_S_AT, 205398_S_AT, 204610_S_AT
GO:0030308	Negative regulation of cell growth	8	2.17984	3.73094	0.0056	0.99	0.094	203140_AT, 212298_AT, 201279_S_AT, 218284_AT, 218469_AT, 201278_AT, 210757_X_AT, 200921_S_AT, 209644_X_AT, 218468_S_AT, 200920_S_AT, 201280_S_AT, 205398_S_AT, 204610_S_AT
GO:0045792	Negative regulation of cell size	8	2.17984	3.46713	0.0082	0.99	0.12	203140_AT, 212298_AT, 201279_S_AT, 218284_AT, 218469_AT, 201278_AT, 210757_X_AT, 200921_S_AT, 209644_X_AT, 218468_S_AT, 200920_S_AT, 201280_S_AT, 205398_S_AT, 204610_S_AT
Annotation Cluster 14	Enrichment Score: 2.37
GO code	Term	Count	%	Fold Enrichment	p Value	Bonferroni	Benjamini	Probes
GO:0016477	Cell migration	16	4.35967	2.48729	0.0021	0.99	0.047	209946_AT, 209687_AT, 212298_AT, 209355_S_AT, 203868_S_AT, 200958_S_AT, 212226_S_AT, 216033_S_AT, 209147_S_AT, 203666_AT, 217853_AT, 216598_S_AT, 212230_AT, 202637_S_AT, 200921_S_AT, 202859_X_AT, 211506_S_AT, 200920_S_AT, 201860_S_AT, 210946_AT, 213943_AT, 209897_S_AT, 210105_S_AT
GO:0001944	Vasculature development	15	4.08719	2.56409	0.0023	0.99	0.051	201464_X_AT, 209946_AT, 208944_AT, 209687_AT, 212298_AT, 209355_S_AT, 218810_AT, 212226_S_AT, 207980_S_AT, 203666_AT, 201466_S_AT, 209357_AT, 212230_AT, 202202_S_AT, 202859_X_AT, 211506_S_AT, 201860_S_AT, 202510_S_AT, 200878_AT, 209897_S_AT, 204931_AT
GO:0048646	Anatomical structure formation involved in morphogenesis	18	4.90463	2.19405	0.0037	0.99	0.0704	201464_X_AT, 209946_AT, 209687_AT, 208944_AT, 212298_AT, 210139_S_AT, 218810_AT, 221841_S_AT, 207980_S_AT, 222162_S_AT, 203180_AT, 203666_AT, 218284_AT, 201466_S_AT, 209357_AT, 201266_AT, 202859_X_AT, 211506_S_AT, 202510_S_AT, 200878_AT, 205398_S_AT, 213943_AT, 209897_S_AT
GO:0009653	Anatomical structure morphogenesis	43	11.7166	1.54131	0.0046	0.99	0.082	201464_X_AT, 208944_AT, 212298_AT, 221841_S_AT, 202912_AT, 203180_AT, 209357_AT, 205798_AT, 201278_AT, 203186_S_AT, 202859_X_AT, 211506_S_AT, 218468_S_AT, 203045_AT, 201860_S_AT, 200878_AT, 202575_AT, 213943_AT, 214953_S_AT, 201783_S_AT, 209355_S_AT, 201279_S_AT, 218810_AT, 212226_S_AT, 201466_S_AT, 218469_AT, 202947_S_AT, 201266_AT, 201540_AT, 214505_S_AT, 201847_AT, 209946_AT, 209687_AT, 210139…
GO:0001568	Blood vessel development	14	3.81471	2.45176	0.0049	0.99	0.086	201464_X_AT, 209946_AT, 208944_AT, 209687_AT, 212298_AT, 209355_S_AT, 218810_AT, 212226_S_AT, 207980_S_AT, 203666_AT, 201466_S_AT, 209357_AT, 212230_AT, 202202_S_AT, 202859_X_AT, 211506_S_AT, 201860_S_AT, 202510_S_AT, 200878_AT, 209897_S_AT
GO:0035295	Tube development	13	3.54223	2.53534	0.0054	0.99	0.094	209687_AT, 208944_AT, 212298_AT, 213702_X_AT, 203666_AT, 217853_AT, 203131_AT, 218469_AT, 210980_S_AT, 218468_S_AT, 205404_AT, 200878_AT, 213943_AT, 201847_AT, 204931_AT, 209897_S_AT
GO:0048870	Cell motility	16	4.35967	2.23613	0.0055	0.99	0.095	209946_AT, 209687_AT, 212298_AT, 209355_S_AT, 203868_S_AT, 200958_S_AT, 212226_S_AT, 216033_S_AT, 209147_S_AT, 203666_AT, 217853_AT, 216598_S_AT, 212230_AT, 202637_S_AT, 200921_S_AT, 202859_X_AT, 211506_S_AT, 200920_S_AT, 201860_S_AT, 210946_AT, 213943_AT, 209897_S_AT, 210105_S_AT
GO:0051674	Localization of cell	16	4.35967	2.23613	0.0055	0.99	0.095	209946_AT, 209687_AT, 212298_AT, 209355_S_AT, 203868_S_AT, 200958_S_AT, 212226_S_AT, 216033_S_AT, 209147_S_AT, 203666_AT, 217853_AT, 216598_S_AT, 212230_AT, 202637_S_AT, 200921_S_AT, 202859_X_AT, 211506_S_AT, 200920_S_AT, 201860_S_AT, 210946_AT, 213943_AT, 209897_S_AT, 210105_S_AT
GO:0001525	Angiogenesis	10	2.7248	2.89904	0.0077	0.99	0.12	201464_X_AT, 209946_AT, 208944_AT, 209687_AT, 212298_AT, 218810_AT, 203666_AT, 201466_S_AT, 202859_X_AT, 211506_S_AT, 202510_S_AT, 200878_AT, 209897_S_AT
