# Supplementary material for: Microarray profiling reveals suppressed interferon stimulated gene program in fibroblasts from scleroderma-associated interstitial lung disease
Source: Respir Res. 2013 Aug 2;14(1):80. doi: 10.1186/1465-9921-14-80 (PMC3750263; doi:10.1186/1465-9921-14-80)
Supplement: Additional file 6 — Differentially expressed genes present in Interferome. Excel file, .xlsx extension. The data set contains all of the genes differentially expressed genes in SSc-ILD and IPF fibroblasts compared to control fibroblasts which have been shown experimentally to be regulated by interferons listed in the INTERFEROME database. [file 1465-9921-14-80-S6.xlsx]

## Sheet: File Info
Additional file 6. Differentially expressed genes present in Interferome. Excel file, .xlsx extension
The data set contains all of the genes differentially expressed genes in SSc-ILD and IPF fibroblasts compared to control fibroblasts which have been shown experimentally to be regulated by interferons present in the INTERFEROME database.

## Sheet: SSc-ILD upregulated genes
#Ensembl	Entrez	Symbol	Chromosome	Description	Type 1	Type 2	Type 3
ENSG00000107796	59	ACTA2	10	Actin, aortic smooth muscle (Alpha-actin-2) (Cell growth-inhibiting gene 46 protein). [Source:Uniprot/SWISSPROT;Acc:P62736]	1	1	0
ENSG00000170558	1000	CDH2	18	Cadherin-2 precursor (Neural-cadherin) (N-cadherin) (CD325 antigen) (CDw325). [Source:Uniprot/SWISSPROT;Acc:P19022]	1	1	0
ENSG00000170312	983	CDC2	10	Cell division control protein 2 homolog (EC 2.7.11.22) (EC 2.7.11.23) (p34 protein kinase) (Cyclin-dependent kinase 1) (CDK1). [Source:Uniprot/SWISSPROT;Acc:P06493]	1	1	0
ENSG00000117399	991	CDC20	1	Cell division cycle protein 20 homolog (p55CDC). [Source:Uniprot/SWISSPROT;Acc:Q12834]	1	0	0
ENSG00000134107	8553	BHLHB2	3	Class B basic helix-loop-helix protein 2 (bHLHB2) (Differentially expressed in chondrocytes protein 1) (DEC1) (Enhancer-of-split and hairy-related protein 2) (SHARP-2) (Stimulated by retinoic acid gene 13 protein). [Source:Uniprot/SWISSPROT;Acc:O14503]	0	1	0
ENSG00000187498	1282	COL4A1	13	Collagen alpha-1(IV) chain precursor (Arresten). [Source:Uniprot/SWISSPROT;Acc:P02462]	1	0	0
ENSG00000114270	1294	COL7A1	3	Collagen alpha-1(VII) chain precursor (Long-chain collagen) (LC collagen). [Source:Uniprot/SWISSPROT;Acc:Q02388]	1	0	0
ENSG00000060718	1301	COL11A1	1	Collagen alpha-1(XI) chain precursor. [Source:Uniprot/SWISSPROT;Acc:P12107]	1	1	0
ENSG00000118523	1490	CTGF	6	Connective tissue growth factor precursor (Hypertrophic chondrocyte- specific protein 24). [Source:Uniprot/SWISSPROT;Acc:P29279]	3	2	0
ENSG00000145386	890	CCNA2	4	Cyclin-A2 (Cyclin-A). [Source:Uniprot/SWISSPROT;Acc:P20248]	1	1	0
ENSG00000096696	1832	DSP	6	Desmoplakin (DP) (250/210 kDa paraneoplastic pemphigus antigen). [Source:Uniprot/SWISSPROT;Acc:P15924]	1	1	0
ENSG00000125968	3397	ID1	20	DNA-binding protein inhibitor ID-1 (Inhibitor of DNA binding 1). [Source:Uniprot/SWISSPROT;Acc:P41134]	0	1	0
ENSG00000117318	3399	ID3	1	DNA-binding protein inhibitor ID-3 (Inhibitor of DNA binding 3) (ID- like protein inhibitor HLH 1R21) (Helix-loop-helix protein HEIR-1). [Source:Uniprot/SWISSPROT;Acc:Q02535]	1	1	0
ENSG00000197594	5167	ENPP1	6	Ectonucleotide pyrophosphatase/phosphodiesterase family member 1 (E- NPP 1) (Phosphodiesterase I/nucleotide pyrophosphatase 1) (Plasma-cell membrane glycoprotein PC-1) [Includes: Alkaline phosphodiesterase I (EC 3.1.4.1); Nucleotide pyrophosphatase (EC 3.	1	0	0
ENSG00000049540	2006	ELN	7	Elastin precursor (Tropoelastin). [Source:Uniprot/SWISSPROT;Acc:P15502]	1	1	0
ENSG00000134057	891	CCNB1	5	G2/mitotic-specific cyclin-B1. [Source:Uniprot/SWISSPROT;Acc:P14635]	1	1	0
ENSG00000099860	4616	GADD45B	19	Growth arrest and DNA-damage-inducible protein GADD45 beta (Negative growth-regulatory protein MyD118) (Myeloid differentiation primary response protein MyD118). [Source:Uniprot/SWISSPROT;Acc:O75293]	1	0	0
ENSG00000139514	6541	SLC7A1	13	High-affinity cationic amino acid transporter 1 (CAT-1) (CAT1) (System Y+ basic amino acid transporter) (Ecotropic retroviral leukemia receptor homolog) (ERR) (Ecotropic retrovirus receptor homolog). [Source:Uniprot/SWISSPROT;Acc:P30825]	1	0	0
ENSG00000197061	554313	HIST2H4B	6	Histone H4. [Source:Uniprot/SWISSPROT;Acc:P62805]	0	1	0
ENSG00000146674	3486	IGFBP3	7	Insulin-like growth factor-binding protein 3 precursor (IGFBP-3) (IBP- 3) (IGF-binding protein 3). [Source:Uniprot/SWISSPROT;Acc:P17936]	1	0	0
ENSG00000095752	3589	IL11	19	Interleukin-11 precursor (IL-11) (Adipogenesis inhibitory factor) (AGIF) (Oprelvekin). [Source:Uniprot/SWISSPROT;Acc:P20809]	0	1	0
ENSG00000128342	3976	LIF	22	Leukemia inhibitory factor precursor (LIF) (Differentiation- stimulating factor) (D factor) (Melanoma-derived LPL inhibitor) (MLPLI) (Emfilermin). [Source:Uniprot/SWISSPROT;Acc:P15018]	1	1	0
ENSG00000134986	9315	C5orf13	5	Neuronal protein 3.1 (Protein p311). [Source:Uniprot/SWISSPROT;Acc:Q16612]	1	1	0
ENSG00000166803	9768	KIAA0101	15	PCNA-associated factor (p15PAF) (Overexpressed in anaplastic thyroid carcinoma 1) (OEATC-1) (Hepatitis C virus NS5A-transactivated protein 9) (HCV NS5A-transactivated protein 9) (L5). [Source:Uniprot/SWISSPROT;Acc:Q15004]	0	1	0
ENSG00000106366	5054	SERPINE1	7	Plasminogen activator inhibitor 1 precursor (PAI-1) (Endothelial plasminogen activator inhibitor) (PAI). [Source:Uniprot/SWISSPROT;Acc:P05121]	2	2	0
ENSG00000073712	10979	PLEKHC1	14	Pleckstrin homology domain-containing family C member 1 (Kindlin-2) (Mitogen-inducible gene 2 protein) (Mig-2). [Source:Uniprot/SWISSPROT;Acc:Q96AC1]	0	1	0
ENSG00000152952	5352	PLOD2	3	Procollagen-lysine,2-oxoglutarate 5-dioxygenase 2 precursor (EC 1.14.11.4) (Lysyl hydroxylase 2) (LH2). [Source:Uniprot/SWISSPROT;Acc:O00469]	1	1	0
ENSG00000095303	5742	PTGS1	9	Prostaglandin G/H synthase 1 precursor (EC 1.14.99.1) (Cyclooxygenase- 1) (COX-1) (Prostaglandin-endoperoxide synthase 1) (Prostaglandin H2 synthase 1) (PGH synthase 1) (PGHS-1) (PHS 1). [Source:Uniprot/SWISSPROT;Acc:P23219]	1	0	0
ENSG00000143878	388	RHOB	2	Rho-related GTP-binding protein RhoB precursor (H6). [Source:Uniprot/SWISSPROT;Acc:P62745]	0	1	0
ENSG00000167325	6240	RRM1	11	Ribonucleoside-diphosphate reductase large subunit (EC 1.17.4.1) (Ribonucleoside-diphosphate reductase M1 subunit) (Ribonucleotide reductase large chain). [Source:Uniprot/SWISSPROT;Acc:P23921]	1	1	0
ENSG00000185420	64754	SMYD3	1	SET and MYND domain-containing protein 3 (EC 2.1.1.43) (Zinc finger MYND domain-containing protein 1). [Source:Uniprot/SWISSPROT;Acc:Q9H7B4]	1	0	0
ENSG00000183963	6525	SMTN	22	Smoothelin. [Source:Uniprot/SWISSPROT;Acc:P53814]	2	2	0
ENSG00000116649	6723	SRM	1	Spermidine synthase (EC 2.5.1.16) (Putrescine aminopropyltransferase) (SPDSY). [Source:Uniprot/SWISSPROT;Acc:P19623]	1	1	0
ENSG00000163659	25976	TIPARP	3	TCDD-inducible poly [ADP-ribose] polymerase (EC 2.4.2.30) (Poly [ADP- ribose] polymerase 7) (PARP-7). [Source:Uniprot/SWISSPROT;Acc:Q7Z3E1]	1	0	1
ENSG00000149591	6876	TAGLN	11	Transgelin (Smooth muscle protein 22-alpha) (SM22-alpha) (WS3-10) (22 kDa actin-binding protein). [Source:Uniprot/SWISSPROT;Acc:Q01995]	1	1	0
ENSG00000140416	7168	TPM1	15	Tropomyosin alpha-1 chain (Tropomyosin-1) (Alpha-tropomyosin). [Source:Uniprot/SWISSPROT;Acc:P09493]	1	1	0
ENSG00000137267	7280	TUBB2A	6	Tubulin beta-2A chain. [Source:Uniprot/SWISSPROT;Acc:Q13885]	1	1	0
ENSG00000198211	10381	TUBB3	16	Tubulin beta-3 chain (Tubulin beta-III) (Tubulin beta-4). [Source:Uniprot/SWISSPROT;Acc:Q13509]	1	1	0
ENSG00000011422	5329	PLAUR	19	Urokinase plasminogen activator surface receptor precursor (uPAR) (U- PAR) (Monocyte activation antigen Mo3) (CD87 antigen). [Source:Uniprot/SWISSPROT;Acc:Q03405]	1	1	0
ENSG00000122952	11130	ZWINT	10	ZW10 interactor (ZW10-interacting protein 1) (Zwint-1). [Source:Uniprot/SWISSPROT;Acc:O95229]	1	1	0

## Sheet: SSc-ILD downregulated genes
#Ensembl	Entrez	Symbol	Chromosome	Description	Type 1	Type 2	Type 3
ENSG00000089127	4938	OAS1	12	2-5-oligoadenylate synthetase 1 (EC 2.7.7.-) ((2-5)oligo(A) synthetase 1) (2-5A synthetase 1) (p46/p42 OAS) (E18/E16). [Source:Uniprot/SWISSPROT;Acc:P00973]	16	5	3
ENSG00000111335	4939	OAS2	12	2-5-oligoadenylate synthetase 2 (EC 2.7.7.-) ((2-5)oligo(A) synthetase 2) (2-5A synthetase 2) (p69 OAS / p71 OAS) (p69OAS / p71OAS). [Source:Uniprot/SWISSPROT;Acc:P29728]	13	4	3
ENSG00000111331	4940	OAS3	12	2-5-oligoadenylate synthetase 3 (EC 2.7.7.-) ((2-5)oligo(A) synthetase 3) (2-5A synthetase 3) (p100 OAS) (p100OAS). [Source:Uniprot/SWISSPROT;Acc:Q9Y6K5]	8	2	2
ENSG00000135114	8638	OASL	12	59 kDa 2-5-oligoadenylate synthetase-like protein (p59 OASL) (p59OASL) (Thyroid receptor-interacting protein 14) (TRIP-14). [Source:Uniprot/SWISSPROT;Acc:Q15646]	11	5	2
ENSG00000196616	126	ADH1C	4	Alcohol dehydrogenase 1B (EC 1.1.1.1) (Alcohol dehydrogenase beta subunit). [Source:Uniprot/SWISSPROT;Acc:P00325]	0	1	0
ENSG00000111275	217	ALDH2	12	Aldehyde dehydrogenase, mitochondrial precursor (EC 1.2.1.3) (ALDH class 2) (ALDHI) (ALDH-E2). [Source:Uniprot/SWISSPROT;Acc:P05091]	1	1	0
ENSG00000134853	5156	PDGFRA	4	Alpha platelet-derived growth factor receptor precursor (EC 2.7.10.1) (PDGF-R-alpha) (CD140a antigen). [Source:Uniprot/SWISSPROT;Acc:P16234]	1	0	0
ENSG00000133805	272	AMPD3	11	AMP deaminase 3 (EC 3.5.4.6) (AMP deaminase isoform E) (Erythrocyte AMP deaminase). [Source:Uniprot/SWISSPROT;Acc:Q01432]	1	1	0
ENSG00000168394	6890	TAP1	6	Antigen peptide transporter 1 (APT1) (Peptide transporter TAP1) (ATP- binding cassette sub-family B member 2) (Peptide transporter PSF1) (Peptide supply factor 1) (PSF-1) (Peptide transporter involved in antigen processing 1). [Source:Uniprot/SWISSPROT;Acc	9	2	2
ENSG00000100342	8542	APOL1	22	Apolipoprotein-L1 precursor (Apolipoprotein L-I) (Apolipoprotein L) (ApoL-I) (Apo-L) (ApoL). [Source:Uniprot/SWISSPROT;Acc:O14791]	2	1	0
ENSG00000128284	80833	APOL3	22	Apolipoprotein-L3 (Apolipoprotein L-III) (ApoL-III) (TNF-inducible protein CG12-1) (CG12_1). [Source:Uniprot/SWISSPROT;Acc:O95236]	5	3	1
ENSG00000106546	196	AHR	7	Aryl hydrocarbon receptor precursor (Ah receptor) (AhR). [Source:Uniprot/SWISSPROT;Acc:P35869]	1	1	0
ENSG00000113916	604	BCL6	3	B-cell lymphoma 6 protein (BCL-6) (Zinc finger protein 51) (LAZ-3 protein) (BCL-5) (Zinc finger and BTB domain-containing protein 27). [Source:Uniprot/SWISSPROT;Acc:P41182]	1	1	0
ENSG00000049860	3074	HEXB	5	Beta-hexosaminidase beta chain precursor (EC 3.2.1.52) (N-acetyl-beta- glucosaminidase) (Beta-N-acetylhexosaminidase) (Hexosaminidase B) (Cervical cancer proto-oncogene 7) (HCC-7) [Contains: Beta- hexosaminidase beta-B chain; Beta-hexosaminidase beta-A ch	1	1	0
ENSG00000130303	684	BST2	19	Bone marrow stromal antigen 2 precursor (BST-2) (CD317 antigen) (HM1.24 antigen). [Source:Uniprot/SWISSPROT;Acc:Q10589]	13	4	3
ENSG00000152518	678	ZFP36L2	2	Butyrate response factor 2 (Protein TIS11D) (EGF-response factor 2) (ERF-2). [Source:Uniprot/SWISSPROT;Acc:P47974]	1	1	0
ENSG00000111801	10384	BTN3A3	6	Butyrophilin subfamily 3 member A3 precursor. [Source:Uniprot/SWISSPROT;Acc:O00478]	1	1	0
ENSG00000003402	8837	CFLAR	2	CASP8 and FADD-like apoptosis regulator precursor (Cellular FLICE-like inhibitory protein) (c-FLIP) (Caspase-eight-related protein) (Casper) (Caspase-like apoptosis regulatory protein) (CLARP) (MACH-related inducer of toxicity) (MRIT) (Caspase homolog) (C	1	0	1
ENSG00000137752	440068	CASP1	11	Caspase-1 precursor (EC 3.4.22.36) (CASP-1) (Interleukin-1 beta convertase) (IL-1BC) (IL-1 beta-converting enzyme) (ICE) (Interleukin- 1 beta-converting enzyme) (p45) [Contains: Caspase-1 p20 subunit; Caspase-1 p10 subunit]. [Source:Uniprot/SWISSPROT;Acc:P	11	4	1
ENSG00000143387	1513	CTSK	1	Cathepsin K precursor (EC 3.4.22.38) (Cathepsin O) (Cathepsin X) (Cathepsin O2). [Source:Uniprot/SWISSPROT;Acc:P43235]	1	1	0
ENSG00000135047	1514	CTSL1	9	Cathepsin L precursor (EC 3.4.22.15) (Major excreted protein) (MEP) [Contains: Cathepsin L heavy chain; Cathepsin L light chain]. [Source:Uniprot/SWISSPROT;Acc:P07711]	1	0	0
ENSG00000163131	1520	CTSS	1	Cathepsin S precursor (EC 3.4.22.27). [Source:Uniprot/SWISSPROT;Acc:P25774]	1	0	0
ENSG00000137628	55601	NP_060101.2	4	CDNA FLJ10787 fis, clone NT2RP4000481, weakly similar to ATP-DEPENDENT RNA HELICASE DOB1. (Fragment). [Source:Uniprot/SPTREMBL;Acc:Q9NVE3]	0	1	0
ENSG00000148154	7357	UGCG	9	Ceramide glucosyltransferase (EC 2.4.1.80) (Glucosylceramide synthase) (GCS) (UDP-glucose:N-acylsphingosine D-glucosyltransferase) (UDP- glucose ceramide glucosyltransferase) (GLCT-1). [Source:Uniprot/SWISSPROT;Acc:Q16739]	2	1	0
ENSG00000182326	716	C1S	12	Complement C1s subcomponent precursor (EC 3.4.21.42) (C1 esterase) [Contains: Complement C1s subcomponent heavy chain; Complement C1s subcomponent light chain]. [Source:Uniprot/SWISSPROT;Acc:P09871]	4	2	0
ENSG00000125730	653879	C3	19	Complement C3 precursor [Contains: Complement C3 beta chain; Complement C3 alpha chain; C3a anaphylatoxin; Complement C3b alpha chain; Complement C3c alpha chain fragment 1; Complement C3dg fragment; Complement C3g fragment; Complement C3d fragment; Com [S	1	1	0
ENSG00000000971	3075	CFH	1	Complement factor H precursor (H factor 1). [Source:Uniprot/SWISSPROT;Acc:P08603]	1	1	0
ENSG00000117594	3290	HSD11B1	1	Corticosteroid 11-beta-dehydrogenase isozyme 1 (EC 1.1.1.146) (11-DH) (11-beta-hydroxysteroid dehydrogenase 1) (11-beta-HSD1). [Source:Uniprot/SWISSPROT;Acc:P28845]	1	1	0
ENSG00000110852	9976	CLEC2B	12	C-type lectin domain family 2 member B (C-type lectin superfamily member 2) (Activation-induced C-type lectin) (IFN-alpha2b-inducing- related protein 1). [Source:Uniprot/SWISSPROT;Acc:Q92478]	3	1	0
ENSG00000002549	51056	LAP3	4	Cytosol aminopeptidase (EC 3.4.11.1) (Leucine aminopeptidase) (LAP) (Leucyl aminopeptidase) (Leucine aminopeptidase 3) (Proline aminopeptidase) (EC 3.4.11.5) (Prolyl aminopeptidase) (Peptidase S). [Source:Uniprot/SWISSPROT;Acc:P28838]	2	0	1
ENSG00000136048	55332	DRAM_HUMAN	12	Damage-regulated autophagy modulator. [Source:Uniprot/SWISSPROT;Acc:Q8N682]	0	1	0
ENSG00000175197	1649	DDIT3	12	DNA damage-inducible transcript 3 (DDIT-3) (Growth arrest and DNA- damage-inducible protein GADD153) (C/EBP-homologous protein) (CHOP). [Source:Uniprot/SWISSPROT;Acc:P35638]	1	0	0
ENSG00000160710	103	ADAR	1	Double-stranded RNA-specific adenosine deaminase (EC 3.5.4.-) (DRADA) (136 kDa double-stranded RNA-binding protein) (P136) (K88DSRBP) (Interferon-inducible protein 4) (IFI-4 protein). [Source:Uniprot/SWISSPROT;Acc:P55265]	6	3	1
ENSG00000146648	1956	EGFR	7	Epidermal growth factor receptor precursor (EC 2.7.10.1) (Receptor tyrosine-protein kinase ErbB-1). [Source:Uniprot/SWISSPROT;Acc:P00533]	1	1	0
ENSG00000167996	2495	FTH1	11	Ferritin heavy chain (EC 1.16.3.1) (Ferritin H subunit) (Proliferation-inducing gene 15 protein). [Source:Uniprot/SWISSPROT;Acc:P02794]	1	0	0
ENSG00000108679	3959	LGALS3BP	17	Galectin-3-binding protein precursor (Lectin galactoside-binding soluble 3-binding protein) (Mac-2-binding protein) (Mac-2 BP) (MAC2BP) (Tumor-associated antigen 90K). [Source:Uniprot/SWISSPROT;Acc:Q08380]	9	4	2
ENSG00000163565	3428	IFI16	1	Gamma-interferon-inducible protein Ifi-16 (Interferon-inducible myeloid differentiation transcriptional activator) (IFI 16). [Source:Uniprot/SWISSPROT;Acc:Q16666]	9	4	1
ENSG00000173221	2745	GLRX	5	Glutaredoxin-1 (Thioltransferase-1) (TTase-1). [Source:Uniprot/SWISSPROT;Acc:P35754]	1	0	1
ENSG00000163739	2919	CXCL1	4	Growth-regulated protein alpha precursor (CXCL1) (Melanoma growth stimulatory activity) (MGSA) (Neutrophil-activating protein 3) (NAP-3) (GRO-alpha(1-73)) [Contains: GRO-alpha(4-73); GRO-alpha(5-73); GRO- alpha(6-73)]. [Source:Uniprot/SWISSPROT;Acc:P09341]	2	3	0
ENSG00000150540	3176	HNMT	2	Histamine N-methyltransferase (EC 2.1.1.8) (HMT). [Source:Uniprot/SWISSPROT;Acc:P50135]	1	0	0
ENSG00000137959	10964	IFI44L	1	histocompatibility 28 [Source:RefSeq_peptide;Acc:NP_006811]	8	3	2
ENSG00000180573	8334	HIST1H2AC	6	Histone H2A type 1-C. [Source:Uniprot/SWISSPROT;Acc:Q93077]	2	1	0
ENSG00000206503	3105	HLA-A	6	HLA class I histocompatibility antigen, A-3 alpha chain precursor (MHC class I antigen A*3). [Source:Uniprot/SWISSPROT;Acc:P04439]	3	1	0
ENSG00000204642	3134	HLA-F	6	HLA class I histocompatibility antigen, alpha chain F precursor (HLA F antigen) (Leukocyte antigen F) (CDA12). [Source:Uniprot/SWISSPROT;Acc:P30511]	3	1	0
ENSG00000204632	3135	HLA-G	6	HLA class I histocompatibility antigen, alpha chain G precursor (HLA G antigen). [Source:Uniprot/SWISSPROT;Acc:P17693]	2	1	0
ENSG00000204523	3106	HLA-B	6	HLA class I histocompatibility antigen, B-7 alpha chain precursor (MHC class I antigen B*7). [Source:Uniprot/SWISSPROT;Acc:P01889]	4	2	0
ENSG00000204525	3107	1C07_HUMAN	6	HLA class I histocompatibility antigen, Cw-7 alpha chain precursor (MHC class I antigen Cw*7). [Source:Uniprot/SWISSPROT;Acc:P10321]	0	1	0
ENSG00000125347	3659	IRF1	5	Interferon regulatory factor 1 (IRF-1). [Source:Uniprot/SWISSPROT;Acc:P10914]	12	6	1
ENSG00000185507	3665	IRF7	11	Interferon regulatory factor 7 (IRF-7). [Source:Uniprot/SWISSPROT;Acc:Q92985]	15	4	1
ENSG00000165949	3429	IFI27	14	Interferon-alpha-induced 11.5 kDa protein (p27) (ISG12(a) protein). [Source:Uniprot/SWISSPROT;Acc:P40305]	13	3	3
ENSG00000187608	9636	ISG15	1	Interferon-induced 17 kDa protein precursor [Contains: Ubiquitin cross-reactive protein (hUCRP) (Interferon-induced 15 kDa protein)]. [Source:Uniprot/SWISSPROT;Acc:P05161]	20	5	3
ENSG00000068079	3430	IFI35	17	Interferon-induced 35 kDa protein (IFP 35). [Source:Uniprot/SWISSPROT;Acc:P80217]	14	3	2
ENSG00000157601	4599	MX1	21	Interferon-induced GTP-binding protein Mx1 (Interferon-regulated resistance GTP-binding protein MxA) (Interferon-induced protein p78) (IFI-78K). [Source:Uniprot/SWISSPROT;Acc:P20591]	15	4	2
ENSG00000183486	4600	MX2	21	Interferon-induced GTP-binding protein Mx2 (Interferon-regulated resistance GTP-binding protein MxB) (p78-related protein). [Source:Uniprot/SWISSPROT;Acc:P20592]	12	3	2
ENSG00000117228	2633	GBP1	1	Interferon-induced guanylate-binding protein 1 (GTP-binding protein 1) (Guanine nucleotide-binding protein 1) (GBP-1) (HuGBP-1). [Source:Uniprot/SWISSPROT;Acc:P32455]	15	6	2
ENSG00000115267	64135	IFIH1	2	Interferon-induced helicase C domain-containing protein 1 (EC 3.6.1.-) (Interferon-induced with helicase C domain protein 1) (Helicase with 2 CARD domains) (Helicard) (Melanoma differentiation-associated protein 5) (MDA-5) (RNA helicase-DEAD box protein 1	8	2	3
ENSG00000137965	10561	IFI44	1	Interferon-induced protein 44 (p44). [Source:Uniprot/SWISSPROT;Acc:Q8TCB0]	11	5	2
ENSG00000126709	2537	IFI6	1	Interferon-induced protein 6-16 precursor (Ifi-6-16) (Interferon alpha-inducible protein 6). [Source:Uniprot/SWISSPROT;Acc:P09912]	19	5	2
ENSG00000185745	3434	IFIT1	10	Interferon-induced protein with tetratricopeptide repeats 1 (IFIT-1) (Interferon-induced 56 kDa protein) (IFI-56K). [Source:Uniprot/SWISSPROT;Acc:P09914]	17	3	2
ENSG00000119922	3433	IFIT2	10	Interferon-induced protein with tetratricopeptide repeats 2 (IFIT-2) (Interferon-induced 54 kDa protein) (IFI-54K) (ISG-54 K). [Source:Uniprot/SWISSPROT;Acc:P09913]	15	6	2
ENSG00000119917	3437	IFIT3	10	Interferon-induced protein with tetratricopeptide repeats 3 (IFIT-3) (IFIT-4) (Interferon-induced 60 kDa protein) (IFI-60K) (ISG-60) (CIG49) (Retinoic acid-induced gene G protein) (RIG-G). [Source:Uniprot/SWISSPROT;Acc:O14879]	15	4	3
ENSG00000152778	24138	IFIT5	10	Interferon-induced protein with tetratricopeptide repeats 5 (IFIT-5) (Retinoic acid- and interferon-inducible 58 kDa protein). [Source:Uniprot/SWISSPROT;Acc:Q13325]	11	3	3
ENSG00000185885	8519	IFITM1	11	Interferon-induced transmembrane protein 1 (Interferon-induced protein 17) (Interferon-inducible protein 9-27) (Leu-13 antigen) (CD225 antigen). [Source:Uniprot/SWISSPROT;Acc:P13164]	14	2	3
ENSG00000185201	10581	IFITM2	11	Interferon-induced transmembrane protein 2 (Interferon-inducible protein 1-8D). [Source:Uniprot/SWISSPROT;Acc:Q01629]	3	1	0
ENSG00000142089	144383	IFITM3	11	Interferon-induced transmembrane protein 3 (Interferon-inducible protein 1-8U). [Source:Uniprot/SWISSPROT;Acc:Q01628]	4	0	2
ENSG00000055332	5610	EIF2AK2	2	Interferon-induced, double-stranded RNA-activated protein kinase (EC 2.7.11.1) (Interferon-inducible RNA-dependent protein kinase) (Eukaryotic translation initiation factor 2-alpha kinase 2) (eIF-2A protein kinase 2) (Protein kinase RNA-activated) (PKR) (	15	3	3
ENSG00000134470	3601	IL15RA	10	Interleukin-15 receptor alpha chain precursor (IL-15R-alpha) (IL- 15RA). [Source:Uniprot/SWISSPROT;Acc:Q13261]	6	3	1
ENSG00000134352	649891	IL6ST	5	Interleukin-6 receptor subunit beta precursor (IL-6R-beta) (Interleukin-6 signal transducer) (Membrane glycoprotein 130) (gp130) (Oncostatin-M receptor alpha subunit) (CD130 antigen) (CDw130). [Source:Uniprot/SWISSPROT;Acc:P40189]	4	1	1
ENSG00000168685	3575	IL7R	5	Interleukin-7 receptor alpha chain precursor (IL-7R-alpha) (CD127 antigen) (CDw127). [Source:Uniprot/SWISSPROT;Acc:P16871]	0	1	0
ENSG00000169429	3576	IL8	4	Interleukin-8 precursor (IL-8) (CXCL8) (Monocyte-derived neutrophil chemotactic factor) (MDNCF) (T-cell chemotactic factor) (Neutrophil- activating protein 1) (NAP-1) (Protein 3-10C) (Granulocyte chemotactic protein 1) (GCP-1) (Monocyte-derived neutrophil	3	1	0
ENSG00000091136	3912	LAMB1	7	Laminin subunit beta-1 precursor (Laminin B1 chain). [Source:Uniprot/SWISSPROT;Acc:P07942]	1	0	0
ENSG00000196776	961	CD47	3	Leukocyte surface antigen CD47 precursor (Integrin-associated protein) (IAP) (Antigenic surface determinant protein OA3) (Protein MER6). [Source:Uniprot/SWISSPROT;Acc:Q08722]	3	1	1
ENSG00000162407	8613	PPAP2B	1	Lipid phosphate phosphohydrolase 3 (EC 3.1.3.4) (Phosphatidic acid phosphatase 2b) (Phosphatidate phosphohydrolase type 2b) (PAP2b) (PAP- 2b) (PAP2-beta) (Vascular endothelial growth factor and type I collagen-inducible protein) (VCIP). [Source:Uniprot/SWI	1	1	0
ENSG00000160932	4061	LY6E	8	Lymphocyte antigen 6E precursor (Ly-6E) (Retinoic acid-induced gene E protein) (RIG-E) (Thymic shared antigen 1) (TSA-1) (Stem cell antigen 2) (SCA-2). [Source:Uniprot/SWISSPROT;Acc:Q16553]	6	2	1
ENSG00000154589	23643	LY96	8	Lymphocyte antigen 96 precursor (MD-2 protein) (ESOP-1). [Source:Uniprot/SWISSPROT;Acc:Q9Y6Y9]	1	0	1
ENSG00000184371	1435	CSF1	1	Macrophage colony-stimulating factor 1 precursor (CSF-1) (MCSF) (M- CSF) (Lanimostim). [Source:Uniprot/SWISSPROT;Acc:P09603]	1	1	0
ENSG00000081041	2920	CXCL2	4	Macrophage inflammatory protein 2-alpha precursor (MIP2-alpha) (CXCL2) (Growth-regulated protein beta) (Gro-beta) [Contains: GRO-beta(5-73) (GRO-beta-T) (SB-251353) (Hematopoietic synergistic factor) (HSF)]. [Source:Uniprot/SWISSPROT;Acc:P19875]	2	2	0
ENSG00000204592	3133	NP_005507.3	6	major histocompatibility complex, class I, E precursor [Source:RefSeq_peptide;Acc:NP_005507]	0	1	0
ENSG00000197442	4217	MAP3K5	6	Mitogen-activated protein kinase kinase kinase 5 (EC 2.7.11.25) (MAPK/ERK kinase kinase 5) (MEK kinase 5) (MEKK 5) (Apoptosis signal- regulating kinase 1) (ASK-1). [Source:Uniprot/SWISSPROT;Acc:Q99683]	1	1	0
ENSG00000166949	4088	SMAD3	15	Mothers against decapentaplegic homolog 3 (SMAD 3) (Mothers against DPP homolog 3) (Mad3) (hMAD-3) (JV15-2) (hSMAD3). [Source:Uniprot/SWISSPROT;Acc:P84022]	2	2	0
ENSG00000172936	4615	MYD88	3	Myeloid differentiation primary response protein MyD88. [Source:Uniprot/SWISSPROT;Acc:Q99836]	6	1	1
ENSG00000100906	4792	NFKBIA	14	NF-kappa-B inhibitor alpha (Major histocompatibility complex enhancer- binding protein MAD3) (I-kappa-B-alpha) (IkappaBalpha) (IKB-alpha). [Source:Uniprot/SWISSPROT;Acc:P25963]	2	0	0
ENSG00000105835	10135	PBEF1	7	Nicotinamide phosphoribosyltransferase (EC 2.4.2.12) (NAmPRTase) (Nampt) (Pre-B cell-enhancing factor) (Pre-B-cell colony-enhancing factor 1) (Visfatin). [Source:Uniprot/SWISSPROT;Acc:P43490]	2	0	0
ENSG00000123609	9111	NMI	2	N-myc-interactor (Nmi) (N-myc and STAT interactor). [Source:Uniprot/SWISSPROT;Acc:Q13287]	8	1	1
ENSG00000067066	6672	SP100	2	Nuclear autoantigen Sp-100 (Speckled 100 kDa) (Nuclear dot-associated Sp100 protein) (Lysp100b). [Source:Uniprot/SWISSPROT;Acc:P23497]	0	1	0
ENSG00000123240	10133	OPTN	10	Optineurin (Optic neuropathy-inducing protein) (E3-14.7K-interacting protein) (FIP-2) (Huntingtin-interacting protein HYPL) (NEMO-related protein) (Transcription factor IIIA-interacting protein) (TFIIIA- IntP). [Source:Uniprot/SWISSPROT;Acc:Q96CV9]	1	0	0
ENSG00000163661	5806	PTX3	3	Pentraxin-related protein PTX3 precursor (Pentaxin-related protein PTX3) (Tumor necrosis factor-inducible protein TSG-14). [Source:Uniprot/SWISSPROT;Acc:P26022]	1	0	1
ENSG00000109099	5376	PMP22	17	Peripheral myelin protein 22 (PMP-22). [Source:Uniprot/SWISSPROT;Acc:Q01453]	1	1	0
ENSG00000136147	51131	PHF11	13	PHD finger protein 11 (BRCA1 C-terminus-associated protein) (Renal carcinoma antigen NY-REN-34). [Source:Uniprot/SWISSPROT;Acc:Q9UIL8]	2	0	2
ENSG00000141682	5366	PMAIP1	18	Phorbol-12-myristate-13-acetate-induced protein 1 (PMA-induced protein 1) (Immediate-early-response protein APR). [Source:Uniprot/SWISSPROT;Acc:Q13794]	5	2	1
ENSG00000188313	5359	PLSCR1	3	Phospholipid scramblase 1 (PL scramblase 1) (Ca(2+)-dependent phospholipid scramblase 1) (Erythrocyte phospholipid scramblase) (MmTRA1b). [Source:Uniprot/SWISSPROT;Acc:O15162]	15	3	3
ENSG00000149131	710	SERPING1	11	Plasma protease C1 inhibitor precursor (C1 Inh) (C1Inh) (C1 esterase inhibitor) (C1-inhibiting factor). [Source:Uniprot/SWISSPROT;Acc:P05155]	5	2	0
ENSG00000059378	64761	PARP12	7	Poly [ADP-ribose] polymerase 12 (EC 2.4.2.30) (PARP-12) (Zinc finger CCCH domain-containing protein 1). [Source:Uniprot/SWISSPROT;Acc:Q9H0J9]	0	1	0
ENSG00000107201	23586	DDX58	9	Probable ATP-dependent RNA helicase DDX58 (EC 3.6.1.-) (DEAD-box protein 58) (Retinoic acid-inducible gene 1 protein) (RIG-1) (RIG-I). [Source:Uniprot/SWISSPROT;Acc:O95786]	10	4	3
ENSG00000138646	51191	HERC5	4	Probable E3 ubiquitin-protein ligase HERC5 (EC 6.3.2.-) (HECT domain and RCC1-like domain-containing protein 5) (Cyclin-E-binding protein 1). [Source:Uniprot/SWISSPROT;Acc:Q9UII4]	6	1	2
ENSG00000138642	55008	HERC6	4	Probable E3 ubiquitin-protein ligase HERC6 (EC 6.3.2.-) (HECT domain and RCC1-like domain-containing protein 6). [Source:Uniprot/SWISSPROT;Acc:Q8IVU3]	2	0	1
ENSG00000170775	2861	GPR37	7	Probable G-protein coupled receptor 37 precursor (Endothelin B receptor-like protein 1) (ETBR-LP-1) (Parkin-associated endothelin receptor-like receptor) (PAELR). [Source:Uniprot/SWISSPROT;Acc:O15354]	1	1	0
ENSG00000148344	9536	PTGES	9	Prostaglandin E synthase (EC 5.3.99.3) (Microsomal glutathione S- transferase 1-like 1) (MGST1-L1) (p53-induced apoptosis protein 12). [Source:Uniprot/SWISSPROT;Acc:O14684]	2	1	0
ENSG00000092010	5720	PSME1	14	Proteasome activator complex subunit 1 (Proteasome activator 28-alpha subunit) (PA28alpha) (PA28a) (Activator of multicatalytic protease subunit 1) (11S regulator complex subunit alpha) (REG-alpha) (Interferon gamma up-regulated I-5111 protein) (IGUP I-51	2	1	0
ENSG00000100911	5721	PSME2	14	Proteasome activator complex subunit 2 (Proteasome activator 28- subunit beta) (PA28beta) (PA28b) (Activator of multicatalytic protease subunit 2) (11S regulator complex subunit beta) (REG-beta). [Source:Uniprot/SWISSPROT;Acc:Q9UL46]	2	1	0
ENSG00000204264	5696	PSMB8	6	Proteasome subunit beta type 8 precursor (EC 3.4.25.1) (Proteasome component C13) (Macropain subunit C13) (Multicatalytic endopeptidase complex subunit C13). [Source:Uniprot/SWISSPROT;Acc:P28062]	7	2	0
ENSG00000204261	5698	PSMB9	6	Proteasome subunit beta type 9 precursor (EC 3.4.25.1) (Proteasome chain 7) (Macropain chain 7) (Multicatalytic endopeptidase complex chain 7) (RING12 protein) (Low molecular mass protein 2). [Source:Uniprot/SWISSPROT;Acc:P28065]	12	3	3
ENSG00000134321	91543	RSAD2	2	radical S-adenosyl methionine domain containing 2 [Source:RefSeq_peptide;Acc:NP_542388]	10	4	2
ENSG00000136514	64108	RTP4	3	Receptor-transporting protein 4 (28 kDa interferon-responsive protein). [Source:Uniprot/SWISSPROT;Acc:Q96DX8]	4	2	1
ENSG00000133321	5920	RARRES3	11	Retinoic acid receptor responder protein 3 (Tazarotene-induced gene 3 protein) (RAR-responsive protein TIG3) (Retinoid-inducible gene 1 protein). [Source:Uniprot/SWISSPROT;Acc:Q9UL19]	4	2	1
ENSG00000164292	22836	RHOBTB3	5	Rho-related BTB domain-containing protein 3. [Source:Uniprot/SWISSPROT;Acc:O94955]	1	1	0
ENSG00000132541	10247	HRSP12	8	Ribonuclease UK114 (EC 3.1.-.-) (14.5 kDa translational inhibitor protein) (p14.5) (UK114 antigen homolog). [Source:Uniprot/SWISSPROT;Acc:P52758]	1	1	0
ENSG00000141574	6398	SECTM1	17	Secreted and transmembrane protein 1 precursor (Protein K12). [Source:Uniprot/SWISSPROT;Acc:Q8WVN6]	2	2	0
ENSG00000122862	5552	SRGN	10	Serglycin precursor (Secretory granule proteoglycan core protein) (Platelet proteoglycan core protein) (P.PG) (Hematopoetic proteoglycan core protein). [Source:Uniprot/SWISSPROT;Acc:P10124]	1	1	0
ENSG00000115415	6772	STAT1	2	Signal transducer and activator of transcription 1-alpha/beta (Transcription factor ISGF-3 components p91/p84). [Source:Uniprot/SWISSPROT;Acc:P42224]	18	2	3
ENSG00000108691	6347	CCL2	17	Small inducible cytokine A2 precursor (CCL2) (Monocyte chemotactic protein 1) (MCP-1) (Monocyte chemoattractant protein 1) (Monocyte chemotactic and activating factor) (MCAF) (Monocyte secretory protein JE) (HC11). [Source:Uniprot/SWISSPROT;Acc:P13500]	6	3	0
ENSG00000108688	6354	CCL7	17	Small inducible cytokine A7 precursor (CCL7) (Monocyte chemotactic protein 3) (MCP-3) (Monocyte chemoattractant protein 3) (NC28). [Source:Uniprot/SWISSPROT;Acc:P80098]	3	0	0
ENSG00000169245	3627	CXCL10	4	Small inducible cytokine B10 precursor (CXCL10) (10 kDa interferon- gamma-induced protein) (Gamma-IP10) (IP-10) [Contains: CXCL10(1-73)]. [Source:Uniprot/SWISSPROT;Acc:P02778]	10	4	0
ENSG00000169248	6373	CXCL11	4	Small inducible cytokine B11 precursor (CXCL11) (Interferon-inducible T-cell alpha chemoattractant) (I-TAC) (Interferon-gamma-inducible protein 9) (IP-9) (H174) (Beta-R1). [Source:Uniprot/SWISSPROT;Acc:O14625]	5	3	0
ENSG00000124875	6372	CXCL6	4	Small inducible cytokine B6 precursor (CXCL6) (Granulocyte chemotactic protein 2) (GCP-2) (Chemokine alpha 3) (CKA-3) [Contains: Small inducible cytokine B6, N-processed variant 1; Small inducible cytokine B6, N-processed variant 2; Small inducible cytoki	2	0	0
ENSG00000135899	3431	SP110	2	Sp110 nuclear body protein (Speckled 110 kDa) (Transcriptional coactivator Sp110) (Interferon-induced protein 41/75). [Source:Uniprot/SWISSPROT;Acc:Q9HB58]	0	1	0
ENSG00000137575	6386	SDCBP	8	Syntenin-1 (Syndecan-binding protein 1) (Melanoma differentiation- associated protein 9) (MDA-9) (Scaffold protein Pbp1) (Pro-TGF-alpha cytoplasmic domain-interacting protein 18) (TACIP18). [Source:Uniprot/SWISSPROT;Acc:O00560]	1	1	0
ENSG00000112493	6892	TAPBP	6	tapasin isoform 1 precursor [Source:RefSeq_peptide;Acc:NP_003181]	1	0	0
ENSG00000117289	10628	TXNIP	1	Thioredoxin-interacting protein (Vitamin D3 up-regulated protein 1) (Thioredoxin-binding protein 2). [Source:Uniprot/SWISSPROT;Acc:Q9H3M7]	1	1	0
ENSG00000213689	11277	TREX1	3	Three prime repair exonuclease 1 (EC 3.1.11.2) (3-5 exonuclease TREX1) (DNase III). [Source:Uniprot/SWISSPROT;Acc:Q9NSU2]	4	2	1
ENSG00000003436	7035	TFPI	2	Tissue factor pathway inhibitor precursor (TFPI) (Lipoprotein- associated coagulation inhibitor) (LACI) (Extrinsic pathway inhibitor) (EPI). [Source:Uniprot/SWISSPROT;Acc:P10646]	1	0	0
ENSG00000213928	10379	IRF9	14	Transcriptional regulator ISGF3 subunit gamma (Interferon regulatory factor 9) (IRF-9) (IFN-alpha-responsive transcription factor subunit) (Interferon-stimulated gene factor 3 gamma) (ISGF3 p48 subunit) (ISGF- 3 gamma). [Source:Uniprot/SWISSPROT;Acc:Q00978	11	3	3
ENSG00000106785	9830	TRIM14	9	Tripartite motif-containing protein 14. [Source:Uniprot/SWISSPROT;Acc:Q14142]	5	2	1
ENSG00000132274	10346	TRIM22	11	Tripartite motif-containing protein 22 (RING finger protein 94) (50 kDa-stimulated trans-acting factor) (Staf-50). [Source:Uniprot/SWISSPROT;Acc:Q8IYM9]	12	4	2
ENSG00000171206	81603	TRIM8	10	Tripartite motif-containing protein 8 (RING finger protein 27) (Glioblastoma-expressed RING finger protein). [Source:Uniprot/SWISSPROT;Acc:Q9BZR9]	1	0	0
ENSG00000140105	7453	WARS	14	Tryptophanyl-tRNA synthetase, cytoplasmic (EC 6.1.1.2) (Tryptophan-- tRNA ligase) (TrpRS) (Interferon-induced protein 53) (IFP53) (hWRS). [Source:Uniprot/SWISSPROT;Acc:P23381]	8	1	0
ENSG00000121858	8743	TNFSF10	3	Tumor necrosis factor ligand superfamily member 10 (TNF-related apoptosis-inducing ligand) (Protein TRAIL) (Apo-2 ligand) (Apo-2L) (CD253 antigen). [Source:Uniprot/SWISSPROT;Acc:P50591]	0	1	0
ENSG00000185215	7127	TNFAIP2	14	Tumor necrosis factor, alpha-induced protein 2 (Primary response gene B94 protein). [Source:Uniprot/SWISSPROT;Acc:Q03169]	2	1	0
ENSG00000118503	7128	TNFAIP3	6	Tumor necrosis factor, alpha-induced protein 3 (EC 3.-.-.-) (Putative DNA-binding protein A20) (Zinc finger protein A20). [Source:Uniprot/SWISSPROT;Acc:P21580]	2	2	0
ENSG00000156587	9246	UBE2L6	11	Ubiquitin/ISG15-conjugating enzyme E2 L6 (EC 6.3.2.19) (Ubiquitin- protein ligase L6) (Ubiquitin carrier protein L6) (UbcH8) (Retinoic acid-induced gene B protein) (RIG-B). [Source:Uniprot/SWISSPROT;Acc:O14933]	10	2	3
ENSG00000184979	11274	USP18	22	Ubl carboxyl-terminal hydrolase 18 (EC 3.1.2.-) (Ubl thioesterase 18) (ISG15-specific-processing protease) (43 kDa ISG15-specific protease) (hUBP43). [Source:Uniprot/SWISSPROT;Acc:Q9UMW8]	0	1	0
ENSG00000162692	7412	VCAM1	1	Vascular cell adhesion protein 1 precursor (V-CAM 1) (CD106 antigen) (INCAM-100). [Source:Uniprot/SWISSPROT;Acc:P19320]	1	0	0
ENSG00000168899	10791	VAMP5	2	Vesicle-associated membrane protein 5 (VAMP-5) (Myobrevin). [Source:Uniprot/SWISSPROT;Acc:O95183]	1	1	0
ENSG00000132530	54739	NP_954590.1	17	XIAP associated factor-1 isoform 2 [Source:RefSeq_peptide;Acc:NP_954590]	0	1	0

## Sheet: IPF upregulated genes
#Ensembl	Entrez	Symbol	Chromosome	Description	Type 1	Type 2	Type 3
ENSG00000107796	59	ACTA2	10	Actin, aortic smooth muscle (Alpha-actin-2) (Cell growth-inhibiting gene 46 protein). [Source:Uniprot/SWISSPROT;Acc:P62736]	1	1	0
ENSG00000137124	219	ALDH1B1	9	Aldehyde dehydrogenase X, mitochondrial precursor (EC 1.2.1.3) (Aldehyde dehydrogenase family 1 member B1) (ALDH class 2). [Source:Uniprot/SWISSPROT;Acc:P30837]	1	0	0
ENSG00000072110	87	ACTN1	14	Alpha-actinin-1 (Alpha-actinin cytoskeletal isoform) (Non-muscle alpha-actinin-1) (F-actin cross-linking protein). [Source:Uniprot/SWISSPROT;Acc:P12814]	1	1	0
ENSG00000163697	323	APBB2	4	Amyloid beta A4 precursor protein-binding family B member 2 (Fe65-like protein). [Source:Uniprot/SWISSPROT;Acc:Q92870]	1	1	0
ENSG00000170558	1000	CDH2	18	Cadherin-2 precursor (Neural-cadherin) (N-cadherin) (CD325 antigen) (CDw325). [Source:Uniprot/SWISSPROT;Acc:P19022]	1	1	0
ENSG00000122786	800	CALD1	7	Caldesmon (CDM). [Source:Uniprot/SWISSPROT;Acc:Q05682]	1	1	0
ENSG00000169857	57099	AVEN	15	Cell death regulator Aven. [Source:Uniprot/SWISSPROT;Acc:Q9NQS1]	1	0	0
ENSG00000076706	4162	MCAM	11	Cell surface glycoprotein MUC18 precursor (Melanoma-associated antigen MUC18) (Melanoma cell adhesion molecule) (Melanoma-associated antigen A32) (S-endo 1 endothelial-associated antigen) (Cell surface glycoprotein P1H12) (CD146 antigen). [Source:Uniprot/S	1	1	0
ENSG00000134107	8553	BHLHB2	3	Class B basic helix-loop-helix protein 2 (bHLHB2) (Differentially expressed in chondrocytes protein 1) (DEC1) (Enhancer-of-split and hairy-related protein 2) (SHARP-2) (Stimulated by retinoic acid gene 13 protein). [Source:Uniprot/SWISSPROT;Acc:O14503]	0	1	0
ENSG00000187498	1282	COL4A1	13	Collagen alpha-1(IV) chain precursor (Arresten). [Source:Uniprot/SWISSPROT;Acc:P02462]	1	0	0
ENSG00000114270	1294	COL7A1	3	Collagen alpha-1(VII) chain precursor (Long-chain collagen) (LC collagen). [Source:Uniprot/SWISSPROT;Acc:Q02388]	1	0	0
ENSG00000134871	1284	COL4A2	13	Collagen alpha-2(IV) chain precursor [Contains: Canstatin]. [Source:Uniprot/SWISSPROT;Acc:P08572]	2	1	0
ENSG00000118523	1490	CTGF	6	Connective tissue growth factor precursor (Hypertrophic chondrocyte- specific protein 24). [Source:Uniprot/SWISSPROT;Acc:P29279]	3	2	0
ENSG00000159176	1465	CSRP1	1	Cysteine and glycine-rich protein 1 (Cysteine-rich protein 1) (CRP1) (CRP). [Source:Uniprot/SWISSPROT;Acc:P21291]	1	0	0
ENSG00000125968	3397	ID1	20	DNA-binding protein inhibitor ID-1 (Inhibitor of DNA binding 1). [Source:Uniprot/SWISSPROT;Acc:P41134]	0	1	0
ENSG00000117318	3399	ID3	1	DNA-binding protein inhibitor ID-3 (Inhibitor of DNA binding 3) (ID- like protein inhibitor HLH 1R21) (Helix-loop-helix protein HEIR-1). [Source:Uniprot/SWISSPROT;Acc:Q02535]	1	1	0
ENSG00000047315	5431	POLR2B	4	DNA-directed RNA polymerase II subunit RPB2 (EC 2.7.7.6) (RNA polymerase II subunit B2) (DNA-directed RNA polymerase II subunit B) (RNA polymerase II subunit 2) (DNA-directed RNA polymerase II 140 kDa polypeptide). [Source:Uniprot/SWISSPROT;Acc:P30876]	1	1	0
ENSG00000120129	1843	DUSP1	5	Dual specificity protein phosphatase 1 (EC 3.1.3.48) (EC 3.1.3.16) (MAP kinase phosphatase 1) (MKP-1) (Protein-tyrosine phosphatase CL100) (Dual specificity protein phosphatase hVH1). [Source:Uniprot/SWISSPROT;Acc:P28562]	3	3	0
ENSG00000049540	2006	ELN	7	Elastin precursor (Tropoelastin). [Source:Uniprot/SWISSPROT;Acc:P15502]	1	1	0
ENSG00000132507	1984	EIF5AP1	17	Eukaryotic translation initiation factor 5A-1 (eIF-5A-1) (eIF-5A1) (Eukaryotic initiation factor 5A isoform 1) (eIF-5A) (eIF-4D) (Rev- binding factor). [Source:Uniprot/SWISSPROT;Acc:P63241]	0	1	0
ENSG00000139278	11010	GLIPR1	12	Glioma pathogenesis-related protein 1 precursor (GliPR 1) (RTVP-1 protein). [Source:Uniprot/SWISSPROT;Acc:P48060]	1	1	0
ENSG00000099860	4616	GADD45B	19	Growth arrest and DNA-damage-inducible protein GADD45 beta (Negative growth-regulatory protein MyD118) (Myeloid differentiation primary response protein MyD118). [Source:Uniprot/SWISSPROT;Acc:O75293]	1	0	0
ENSG00000197061	554313	HIST2H4B	6	Histone H4. [Source:Uniprot/SWISSPROT;Acc:P62805]	0	1	0
ENSG00000149428	10525	HYOU1	11	Hypoxia up-regulated protein 1 precursor (150 kDa oxygen-regulated protein) (Orp150). [Source:Uniprot/SWISSPROT;Acc:Q9Y4L1]	1	1	0
ENSG00000146674	3486	IGFBP3	7	Insulin-like growth factor-binding protein 3 precursor (IGFBP-3) (IBP- 3) (IGF-binding protein 3). [Source:Uniprot/SWISSPROT;Acc:P17936]	1	0	0
ENSG00000083457	3682	ITGAE	17	Integrin alpha-E precursor (Mucosal lymphocyte 1 antigen) (HML-1 antigen) (Integrin alpha-IEL) (CD103 antigen) [Contains: Integrin alpha-E light chain; Integrin alpha-E heavy chain]. [Source:Uniprot/SWISSPROT;Acc:P38570]	1	1	0
ENSG00000095752	3589	IL11	19	Interleukin-11 precursor (IL-11) (Adipogenesis inhibitory factor) (AGIF) (Oprelvekin). [Source:Uniprot/SWISSPROT;Acc:P20809]	0	1	0
ENSG00000155090	7071	KLF10	8	Krueppel-like factor 10 (Transforming growth factor-beta-inducible early growth response protein 1) (TGFB-inducible early growth response protein 1) (TIEG-1) (EGR-alpha). [Source:Uniprot/SWISSPROT;Acc:Q13118]	0	1	0
ENSG00000128342	3976	LIF	22	Leukemia inhibitory factor precursor (LIF) (Differentiation- stimulating factor) (D factor) (Melanoma-derived LPL inhibitor) (MLPLI) (Emfilermin). [Source:Uniprot/SWISSPROT;Acc:P15018]	1	1	0
ENSG00000175130	65108	MARCKSL1	1	MARCKS-related protein (MARCKS-like protein 1) (Macrophage myristoylated alanine-rich C kinase substrate) (Mac-MARCKS) (MacMARCKS). [Source:Uniprot/SWISSPROT;Acc:P49006]	2	1	0
ENSG00000111341	4256	MGP	12	Matrix Gla-protein precursor (MGP) (Cell growth-inhibiting gene 36 protein). [Source:Uniprot/SWISSPROT;Acc:P08493]	1	1	0
ENSG00000100234	7078	TIMP3	22	Metalloproteinase inhibitor 3 precursor (TIMP-3) (Tissue inhibitor of metalloproteinases 3) (Protein MIG-5). [Source:Uniprot/SWISSPROT;Acc:P35625]	2	1	0
ENSG00000065534	4638	MYLK	3	Myosin light chain kinase, smooth muscle (EC 2.7.11.18) (MLCK) (Telokin) (Kinase-related protein) (KRP). [Source:Uniprot/SWISSPROT;Acc:Q15746]	1	1	0
ENSG00000134986	9315	C5orf13	5	Neuronal protein 3.1 (Protein p311). [Source:Uniprot/SWISSPROT;Acc:Q16612]	1	1	0
ENSG00000102144	5230	PGK1	X	Phosphoglycerate kinase 1 (EC 2.7.2.3) (Primer recognition protein 2) (PRP 2) (Cell migration-inducing gene 10 protein). [Source:Uniprot/SWISSPROT;Acc:P00558]	1	1	0
ENSG00000106366	5054	SERPINE1	7	Plasminogen activator inhibitor 1 precursor (PAI-1) (Endothelial plasminogen activator inhibitor) (PAI). [Source:Uniprot/SWISSPROT;Acc:P05121]	2	2	0
ENSG00000073712	10979	PLEKHC1	14	Pleckstrin homology domain-containing family C member 1 (Kindlin-2) (Mitogen-inducible gene 2 protein) (Mig-2). [Source:Uniprot/SWISSPROT;Acc:Q96AC1]	0	1	0
ENSG00000152952	5352	PLOD2	3	Procollagen-lysine,2-oxoglutarate 5-dioxygenase 2 precursor (EC 1.14.11.4) (Lysyl hydroxylase 2) (LH2). [Source:Uniprot/SWISSPROT;Acc:O00469]	1	1	0
ENSG00000095303	5742	PTGS1	9	Prostaglandin G/H synthase 1 precursor (EC 1.14.99.1) (Cyclooxygenase- 1) (COX-1) (Prostaglandin-endoperoxide synthase 1) (Prostaglandin H2 synthase 1) (PGH synthase 1) (PGHS-1) (PHS 1). [Source:Uniprot/SWISSPROT;Acc:P23219]	1	0	0
ENSG00000102007	5355	PLP2	X	Proteolipid protein 2 (Intestinal membrane A4 protein) (Differentiation-dependent protein A4). [Source:Uniprot/SWISSPROT;Acc:Q04941]	1	1	0
ENSG00000143878	388	RHOB	2	Rho-related GTP-binding protein RhoB precursor (H6). [Source:Uniprot/SWISSPROT;Acc:P62745]	0	1	0
ENSG00000159216	861	RUNX1	21	Runt-related transcription factor 1 (Core-binding factor, alpha 2 subunit) (CBF-alpha 2) (Acute myeloid leukemia 1 protein) (Oncogene AML-1) (Polyomavirus enhancer-binding protein 2 alpha B subunit) (PEBP2-alpha B) (PEA2-alpha B) (SL3-3 enhancer factor 1 [	1	1	0
ENSG00000107957	9644	SH3PXD2A	10	SH3 and PX domain-containing protein 2A (SH3 multiple domains protein 1) (Five SH3 domain-containing protein) (Adaptor protein TKS5). [Source:Uniprot/SWISSPROT;Acc:Q5TCZ1]	0	1	0
ENSG00000183963	6525	SMTN	22	Smoothelin. [Source:Uniprot/SWISSPROT;Acc:P53814]	2	2	0
ENSG00000116649	6723	SRM	1	Spermidine synthase (EC 2.5.1.16) (Putrescine aminopropyltransferase) (SPDSY). [Source:Uniprot/SWISSPROT;Acc:P19623]	1	1	0
ENSG00000156265	56911	C21orf7	21	TAK1-like protein. [Source:Uniprot/SWISSPROT;Acc:P57077]	1	0	0
ENSG00000166226	10576	CCT2	12	T-complex protein 1 subunit beta (TCP-1-beta) (CCT-beta). [Source:Uniprot/SWISSPROT;Acc:P78371]	1	1	0
ENSG00000105825	7980	TFPI2	7	Tissue factor pathway inhibitor 2 precursor (TFPI-2) (Placental protein 5) (PP5). [Source:Uniprot/SWISSPROT;Acc:P48307]	1	0	0
ENSG00000196628	6925	TCF4	18	Transcription factor 4 (Immunoglobulin transcription factor 2) (ITF-2) (SL3-3 enhancer factor 2) (SEF-2). [Source:Uniprot/SWISSPROT;Acc:P15884]	1	0	0
ENSG00000105329	7040	TGFB1	19	Transforming growth factor beta-1 precursor (TGF-beta-1) [Contains: Latency-associated peptide (LAP)]. [Source:Uniprot/SWISSPROT;Acc:P01137]	1	0	0
ENSG00000149591	6876	TAGLN	11	Transgelin (Smooth muscle protein 22-alpha) (SM22-alpha) (WS3-10) (22 kDa actin-binding protein). [Source:Uniprot/SWISSPROT;Acc:Q01995]	1	1	0
ENSG00000140416	7168	TPM1	15	Tropomyosin alpha-1 chain (Tropomyosin-1) (Alpha-tropomyosin). [Source:Uniprot/SWISSPROT;Acc:P09493]	1	1	0
ENSG00000127824	7277	TUBA4A	2	Tubulin alpha-4A chain (Tubulin alpha-1 chain) (Alpha-tubulin 1) (Testis-specific alpha-tubulin) (Tubulin H2-alpha). [Source:Uniprot/SWISSPROT;Acc:P68366]	1	1	0
ENSG00000137267	7280	TUBB2A	6	Tubulin beta-2A chain. [Source:Uniprot/SWISSPROT;Acc:Q13885]	1	1	0
ENSG00000011422	5329	PLAUR	19	Urokinase plasminogen activator surface receptor precursor (uPAR) (U- PAR) (Monocyte activation antigen Mo3) (CD87 antigen). [Source:Uniprot/SWISSPROT;Acc:Q03405]	1	1	0

## Sheet: IPF downregulated genes
#Ensembl	Entrez	Symbol	Chromosome	Description	Type 1	Type 2	Type 3
ENSG00000089127	4938	OAS1	12	2-5-oligoadenylate synthetase 1 (EC 2.7.7.-) ((2-5)oligo(A) synthetase 1) (2-5A synthetase 1) (p46/p42 OAS) (E18/E16). [Source:Uniprot/SWISSPROT;Acc:P00973]	16	5	3
ENSG00000111335	4939	OAS2	12	2-5-oligoadenylate synthetase 2 (EC 2.7.7.-) ((2-5)oligo(A) synthetase 2) (2-5A synthetase 2) (p69 OAS / p71 OAS) (p69OAS / p71OAS). [Source:Uniprot/SWISSPROT;Acc:P29728]	13	4	3
ENSG00000111331	4940	OAS3	12	2-5-oligoadenylate synthetase 3 (EC 2.7.7.-) ((2-5)oligo(A) synthetase 3) (2-5A synthetase 3) (p100 OAS) (p100OAS). [Source:Uniprot/SWISSPROT;Acc:Q9Y6K5]	8	2	2
ENSG00000135114	8638	OASL	12	59 kDa 2-5-oligoadenylate synthetase-like protein (p59 OASL) (p59OASL) (Thyroid receptor-interacting protein 14) (TRIP-14). [Source:Uniprot/SWISSPROT;Acc:Q15646]	11	5	2
ENSG00000142657	5226	PGD	1	6-phosphogluconate dehydrogenase, decarboxylating (EC 1.1.1.44). [Source:Uniprot/SWISSPROT;Acc:P52209]	1	1	0
ENSG00000196616	126	ADH1C	4	Alcohol dehydrogenase 1B (EC 1.1.1.1) (Alcohol dehydrogenase beta subunit). [Source:Uniprot/SWISSPROT;Acc:P00325]	0	1	0
ENSG00000184254	220	ALDH1A3	15	Aldehyde dehydrogenase 1A3 (EC 1.2.1.5) (Aldehyde dehydrogenase 6) (Retinaldehyde dehydrogenase 3) (RALDH-3). [Source:Uniprot/SWISSPROT;Acc:P47895]	1	1	0
ENSG00000111275	217	ALDH2	12	Aldehyde dehydrogenase, mitochondrial precursor (EC 1.2.1.3) (ALDH class 2) (ALDHI) (ALDH-E2). [Source:Uniprot/SWISSPROT;Acc:P05091]	1	1	0
ENSG00000134853	5156	PDGFRA	4	Alpha platelet-derived growth factor receptor precursor (EC 2.7.10.1) (PDGF-R-alpha) (CD140a antigen). [Source:Uniprot/SWISSPROT;Acc:P16234]	1	0	0
ENSG00000133805	272	AMPD3	11	AMP deaminase 3 (EC 3.5.4.6) (AMP deaminase isoform E) (Erythrocyte AMP deaminase). [Source:Uniprot/SWISSPROT;Acc:Q01432]	1	1	0
ENSG00000142192	351	APP	21	Amyloid beta A4 protein precursor (APP) (ABPP) (Alzheimer disease amyloid protein) (Cerebral vascular amyloid peptide) (CVAP) (Protease nexin-II) (PN-II) (APPI) (PreA4) [Contains: Soluble APP-alpha (S-APP- alpha); Soluble APP-beta (S-APP-beta); C99; Beta-	1	1	0
ENSG00000084234	334	APLP2	11	Amyloid-like protein 2 precursor (Amyloid protein homolog) (APPH) (CDEI box-binding protein) (CDEBP). [Source:Uniprot/SWISSPROT;Acc:Q06481]	1	1	0
ENSG00000168394	6890	TAP1	6	Antigen peptide transporter 1 (APT1) (Peptide transporter TAP1) (ATP- binding cassette sub-family B member 2) (Peptide transporter PSF1) (Peptide supply factor 1) (PSF-1) (Peptide transporter involved in antigen processing 1). [Source:Uniprot/SWISSPROT;Acc	9	2	2
ENSG00000100342	8542	APOL1	22	Apolipoprotein-L1 precursor (Apolipoprotein L-I) (Apolipoprotein L) (ApoL-I) (Apo-L) (ApoL). [Source:Uniprot/SWISSPROT;Acc:O14791]	2	1	0
ENSG00000128284	80833	APOL3	22	Apolipoprotein-L3 (Apolipoprotein L-III) (ApoL-III) (TNF-inducible protein CG12-1) (CG12_1). [Source:Uniprot/SWISSPROT;Acc:O95236]	5	3	1
ENSG00000106546	196	AHR	7	Aryl hydrocarbon receptor precursor (Ah receptor) (AhR). [Source:Uniprot/SWISSPROT;Acc:P35869]	1	1	0
ENSG00000113916	604	BCL6	3	B-cell lymphoma 6 protein (BCL-6) (Zinc finger protein 51) (LAZ-3 protein) (BCL-5) (Zinc finger and BTB domain-containing protein 27). [Source:Uniprot/SWISSPROT;Acc:P41182]	1	1	0
ENSG00000105327	27113	BBC3	19	Bcl-2-binding component 3 (p53 up-regulated modulator of apoptosis) (JFY-1). [Source:Uniprot/SWISSPROT;Acc:Q9BXH1]	2	1	0
ENSG00000166710	567	B2M	15	Beta-2-microglobulin precursor [Contains: Beta-2-microglobulin variant pI 5.3]. [Source:Uniprot/SWISSPROT;Acc:P61769]	4	1	1
ENSG00000049860	3074	HEXB	5	Beta-hexosaminidase beta chain precursor (EC 3.2.1.52) (N-acetyl-beta- glucosaminidase) (Beta-N-acetylhexosaminidase) (Hexosaminidase B) (Cervical cancer proto-oncogene 7) (HCC-7) [Contains: Beta- hexosaminidase beta-B chain; Beta-hexosaminidase beta-A ch	1	1	0
ENSG00000130303	684	BST2	19	Bone marrow stromal antigen 2 precursor (BST-2) (CD317 antigen) (HM1.24 antigen). [Source:Uniprot/SWISSPROT;Acc:Q10589]	13	4	3
ENSG00000152518	678	ZFP36L2	2	Butyrate response factor 2 (Protein TIS11D) (EGF-response factor 2) (ERF-2). [Source:Uniprot/SWISSPROT;Acc:P47974]	1	1	0
ENSG00000111801	10384	BTN3A3	6	Butyrophilin subfamily 3 member A3 precursor. [Source:Uniprot/SWISSPROT;Acc:O00478]	1	1	0
ENSG00000137752	440068	CASP1	11	Caspase-1 precursor (EC 3.4.22.36) (CASP-1) (Interleukin-1 beta convertase) (IL-1BC) (IL-1 beta-converting enzyme) (ICE) (Interleukin- 1 beta-converting enzyme) (p45) [Contains: Caspase-1 p20 subunit; Caspase-1 p10 subunit]. [Source:Uniprot/SWISSPROT;Acc:P	11	4	1
ENSG00000196954	837	CASP4	11	Caspase-4 precursor (EC 3.4.22.57) (CASP-4) (ICH-2 protease) (TX protease) (ICE(rel)-II) [Contains: Caspase-4 subunit 1; Caspase-4 subunit 2]. [Source:Uniprot/SWISSPROT;Acc:P49662]	3	2	0
ENSG00000143387	1513	CTSK	1	Cathepsin K precursor (EC 3.4.22.38) (Cathepsin O) (Cathepsin X) (Cathepsin O2). [Source:Uniprot/SWISSPROT;Acc:P43235]	1	1	0
ENSG00000135047	1514	CTSL1	9	Cathepsin L precursor (EC 3.4.22.15) (Major excreted protein) (MEP) [Contains: Cathepsin L heavy chain; Cathepsin L light chain]. [Source:Uniprot/SWISSPROT;Acc:P07711]	1	0	0
ENSG00000163131	1520	CTSS	1	Cathepsin S precursor (EC 3.4.22.27). [Source:Uniprot/SWISSPROT;Acc:P25774]	1	0	0
ENSG00000172216	1051	CEBPB	20	CCAAT/enhancer-binding protein beta (C/EBP beta) (Nuclear factor NF- IL6) (Transcription factor 5). [Source:Uniprot/SWISSPROT;Acc:P17676]	1	2	0
ENSG00000137628	55601	NP_060101.2	4	CDNA FLJ10787 fis, clone NT2RP4000481, weakly similar to ATP-DEPENDENT RNA HELICASE DOB1. (Fragment). [Source:Uniprot/SPTREMBL;Acc:Q9NVE3]	0	1	0
ENSG00000130813	55337	NP_060851.2	19	CDNA FLJ38823 fis, clone LIVER2008751. [Source:Uniprot/SPTREMBL;Acc:Q8N8V1]	0	1	0
ENSG00000148154	7357	UGCG	9	Ceramide glucosyltransferase (EC 2.4.1.80) (Glucosylceramide synthase) (GCS) (UDP-glucose:N-acylsphingosine D-glucosyltransferase) (UDP- glucose ceramide glucosyltransferase) (GLCT-1). [Source:Uniprot/SWISSPROT;Acc:Q16739]	2	1	0
ENSG00000182326	716	C1S	12	Complement C1s subcomponent precursor (EC 3.4.21.42) (C1 esterase) [Contains: Complement C1s subcomponent heavy chain; Complement C1s subcomponent light chain]. [Source:Uniprot/SWISSPROT;Acc:P09871]	4	2	0
ENSG00000125730	653879	C3	19	Complement C3 precursor [Contains: Complement C3 beta chain; Complement C3 alpha chain; C3a anaphylatoxin; Complement C3b alpha chain; Complement C3c alpha chain fragment 1; Complement C3dg fragment; Complement C3g fragment; Complement C3d fragment; Com [S	1	1	0
ENSG00000000971	3075	CFH	1	Complement factor H precursor (H factor 1). [Source:Uniprot/SWISSPROT;Acc:P08603]	1	1	0
ENSG00000117594	3290	HSD11B1	1	Corticosteroid 11-beta-dehydrogenase isozyme 1 (EC 1.1.1.146) (11-DH) (11-beta-hydroxysteroid dehydrogenase 1) (11-beta-HSD1). [Source:Uniprot/SWISSPROT;Acc:P28845]	1	1	0
ENSG00000110852	9976	CLEC2B	12	C-type lectin domain family 2 member B (C-type lectin superfamily member 2) (Activation-induced C-type lectin) (IFN-alpha2b-inducing- related protein 1). [Source:Uniprot/SWISSPROT;Acc:Q92478]	3	1	0
ENSG00000002549	51056	LAP3	4	Cytosol aminopeptidase (EC 3.4.11.1) (Leucine aminopeptidase) (LAP) (Leucyl aminopeptidase) (Leucine aminopeptidase 3) (Proline aminopeptidase) (EC 3.4.11.5) (Prolyl aminopeptidase) (Peptidase S). [Source:Uniprot/SWISSPROT;Acc:P28838]	2	0	1
ENSG00000136048	55332	DRAM_HUMAN	12	Damage-regulated autophagy modulator. [Source:Uniprot/SWISSPROT;Acc:Q8N682]	0	1	0
ENSG00000130066	6303	SAT1	X	Diamine acetyltransferase 1 (EC 2.3.1.57) (Spermidine/spermine N(1)- acetyltransferase 1) (SSAT) (SSAT-1) (Putrescine acetyltransferase) (Polyamine N-acetyltransferase 1). [Source:Uniprot/SWISSPROT;Acc:P21673]	1	1	0
ENSG00000153071	1601	DAB2	5	Disabled homolog 2 (Differentially-expressed protein 2) (DOC-2). [Source:Uniprot/SWISSPROT;Acc:P98082]	0	1	0
ENSG00000175197	1649	DDIT3	12	DNA damage-inducible transcript 3 (DDIT-3) (Growth arrest and DNA- damage-inducible protein GADD153) (C/EBP-homologous protein) (CHOP). [Source:Uniprot/SWISSPROT;Acc:P35638]	1	0	0
ENSG00000160710	103	ADAR	1	Double-stranded RNA-specific adenosine deaminase (EC 3.5.4.-) (DRADA) (136 kDa double-stranded RNA-binding protein) (P136) (K88DSRBP) (Interferon-inducible protein 4) (IFI-4 protein). [Source:Uniprot/SWISSPROT;Acc:P55265]	6	3	1
ENSG00000146648	1956	EGFR	7	Epidermal growth factor receptor precursor (EC 2.7.10.1) (Receptor tyrosine-protein kinase ErbB-1). [Source:Uniprot/SWISSPROT;Acc:P00533]	1	1	0
ENSG00000167996	2495	FTH1	11	Ferritin heavy chain (EC 1.16.3.1) (Ferritin H subunit) (Proliferation-inducing gene 15 protein). [Source:Uniprot/SWISSPROT;Acc:P02794]	1	0	0
ENSG00000022267	2273	FHL1	X	Four and a half LIM domains protein 1 (FHL-1) (Skeletal muscle LIM- protein 1) (SLIM 1) (SLIM). [Source:Uniprot/SWISSPROT;Acc:Q13642]	2	2	0
ENSG00000131981	3958	LGALS3	14	Galectin-3 (Galactose-specific lectin 3) (Mac-2 antigen) (IgE-binding protein) (35 kDa lectin) (Carbohydrate-binding protein 35) (CBP 35) (Laminin-binding protein) (Lectin L-29) (L-31) (Galactoside-binding protein) (GALBP). [Source:Uniprot/SWISSPROT;Acc:P1	1	0	0
ENSG00000108679	3959	LGALS3BP	17	Galectin-3-binding protein precursor (Lectin galactoside-binding soluble 3-binding protein) (Mac-2-binding protein) (Mac-2 BP) (MAC2BP) (Tumor-associated antigen 90K). [Source:Uniprot/SWISSPROT;Acc:Q08380]	9	4	2
ENSG00000163565	3428	IFI16	1	Gamma-interferon-inducible protein Ifi-16 (Interferon-inducible myeloid differentiation transcriptional activator) (IFI 16). [Source:Uniprot/SWISSPROT;Acc:Q16666]	9	4	1
ENSG00000173221	2745	GLRX	5	Glutaredoxin-1 (Thioltransferase-1) (TTase-1). [Source:Uniprot/SWISSPROT;Acc:P35754]	1	0	1
ENSG00000137198	2766	GMPR	6	GMP reductase 1 (EC 1.7.1.7) (Guanosine 5-monophosphate oxidoreductase 1) (Guanosine monophosphate reductase 1). [Source:Uniprot/SWISSPROT;Acc:P36959]	4	3	0
ENSG00000163739	2919	CXCL1	4	Growth-regulated protein alpha precursor (CXCL1) (Melanoma growth stimulatory activity) (MGSA) (Neutrophil-activating protein 3) (NAP-3) (GRO-alpha(1-73)) [Contains: GRO-alpha(4-73); GRO-alpha(5-73); GRO- alpha(6-73)]. [Source:Uniprot/SWISSPROT;Acc:P09341]	2	3	0
ENSG00000137959	10964	IFI44L	1	histocompatibility 28 [Source:RefSeq_peptide;Acc:NP_006811]	8	3	2
ENSG00000180573	8334	HIST1H2AC	6	Histone H2A type 1-C. [Source:Uniprot/SWISSPROT;Acc:Q93077]	2	1	0
ENSG00000206503	3105	HLA-A	6	HLA class I histocompatibility antigen, A-3 alpha chain precursor (MHC class I antigen A*3). [Source:Uniprot/SWISSPROT;Acc:P04439]	3	1	0
ENSG00000204642	3134	HLA-F	6	HLA class I histocompatibility antigen, alpha chain F precursor (HLA F antigen) (Leukocyte antigen F) (CDA12). [Source:Uniprot/SWISSPROT;Acc:P30511]	3	1	0
ENSG00000204632	3135	HLA-G	6	HLA class I histocompatibility antigen, alpha chain G precursor (HLA G antigen). [Source:Uniprot/SWISSPROT;Acc:P17693]	2	1	0
ENSG00000204523	3106	HLA-B	6	HLA class I histocompatibility antigen, B-7 alpha chain precursor (MHC class I antigen B*7). [Source:Uniprot/SWISSPROT;Acc:P01889]	4	2	0
ENSG00000204525	3107	1C07_HUMAN	6	HLA class I histocompatibility antigen, Cw-7 alpha chain precursor (MHC class I antigen Cw*7). [Source:Uniprot/SWISSPROT;Acc:P10321]	0	1	0
ENSG00000090339	3383	ICAM1	19	Intercellular adhesion molecule 1 precursor (ICAM-1) (Major group rhinovirus receptor) (CD54 antigen). [Source:Uniprot/SWISSPROT;Acc:P05362]	3	2	0
ENSG00000125347	3659	IRF1	5	Interferon regulatory factor 1 (IRF-1). [Source:Uniprot/SWISSPROT;Acc:P10914]	12	6	1
ENSG00000185507	3665	IRF7	11	Interferon regulatory factor 7 (IRF-7). [Source:Uniprot/SWISSPROT;Acc:Q92985]	15	4	1
ENSG00000165949	3429	IFI27	14	Interferon-alpha-induced 11.5 kDa protein (p27) (ISG12(a) protein). [Source:Uniprot/SWISSPROT;Acc:P40305]	13	3	3
ENSG00000027697	3459	IFNGR1	6	Interferon-gamma receptor alpha chain precursor (IFN-gamma-R1) (CD119 antigen) (CDw119). [Source:Uniprot/SWISSPROT;Acc:P15260]	1	1	0
ENSG00000187608	9636	ISG15	1	Interferon-induced 17 kDa protein precursor [Contains: Ubiquitin cross-reactive protein (hUCRP) (Interferon-induced 15 kDa protein)]. [Source:Uniprot/SWISSPROT;Acc:P05161]	20	5	3
ENSG00000068079	3430	IFI35	17	Interferon-induced 35 kDa protein (IFP 35). [Source:Uniprot/SWISSPROT;Acc:P80217]	14	3	2
ENSG00000157601	4599	MX1	21	Interferon-induced GTP-binding protein Mx1 (Interferon-regulated resistance GTP-binding protein MxA) (Interferon-induced protein p78) (IFI-78K). [Source:Uniprot/SWISSPROT;Acc:P20591]	15	4	2
ENSG00000183486	4600	MX2	21	Interferon-induced GTP-binding protein Mx2 (Interferon-regulated resistance GTP-binding protein MxB) (p78-related protein). [Source:Uniprot/SWISSPROT;Acc:P20592]	12	3	2
ENSG00000117228	2633	GBP1	1	Interferon-induced guanylate-binding protein 1 (GTP-binding protein 1) (Guanine nucleotide-binding protein 1) (GBP-1) (HuGBP-1). [Source:Uniprot/SWISSPROT;Acc:P32455]	15	6	2
ENSG00000162645	2634	GBP2	1	Interferon-induced guanylate-binding protein 2 (GTP-binding protein 2) (Guanine nucleotide-binding protein 2) (GBP-2) (HuGBP-2). [Source:Uniprot/SWISSPROT;Acc:P32456]	8	2	0
ENSG00000115267	64135	IFIH1	2	Interferon-induced helicase C domain-containing protein 1 (EC 3.6.1.-) (Interferon-induced with helicase C domain protein 1) (Helicase with 2 CARD domains) (Helicard) (Melanoma differentiation-associated protein 5) (MDA-5) (RNA helicase-DEAD box protein 1	8	2	3
ENSG00000137965	10561	IFI44	1	Interferon-induced protein 44 (p44). [Source:Uniprot/SWISSPROT;Acc:Q8TCB0]	11	5	2
ENSG00000126709	2537	IFI6	1	Interferon-induced protein 6-16 precursor (Ifi-6-16) (Interferon alpha-inducible protein 6). [Source:Uniprot/SWISSPROT;Acc:P09912]	19	5	2
ENSG00000185745	3434	IFIT1	10	Interferon-induced protein with tetratricopeptide repeats 1 (IFIT-1) (Interferon-induced 56 kDa protein) (IFI-56K). [Source:Uniprot/SWISSPROT;Acc:P09914]	17	3	2
ENSG00000119922	3433	IFIT2	10	Interferon-induced protein with tetratricopeptide repeats 2 (IFIT-2) (Interferon-induced 54 kDa protein) (IFI-54K) (ISG-54 K). [Source:Uniprot/SWISSPROT;Acc:P09913]	15	6	2
ENSG00000119917	3437	IFIT3	10	Interferon-induced protein with tetratricopeptide repeats 3 (IFIT-3) (IFIT-4) (Interferon-induced 60 kDa protein) (IFI-60K) (ISG-60) (CIG49) (Retinoic acid-induced gene G protein) (RIG-G). [Source:Uniprot/SWISSPROT;Acc:O14879]	15	4	3
ENSG00000152778	24138	IFIT5	10	Interferon-induced protein with tetratricopeptide repeats 5 (IFIT-5) (Retinoic acid- and interferon-inducible 58 kDa protein). [Source:Uniprot/SWISSPROT;Acc:Q13325]	11	3	3
ENSG00000185885	8519	IFITM1	11	Interferon-induced transmembrane protein 1 (Interferon-induced protein 17) (Interferon-inducible protein 9-27) (Leu-13 antigen) (CD225 antigen). [Source:Uniprot/SWISSPROT;Acc:P13164]	14	2	3
ENSG00000185201	10581	IFITM2	11	Interferon-induced transmembrane protein 2 (Interferon-inducible protein 1-8D). [Source:Uniprot/SWISSPROT;Acc:Q01629]	3	1	0
ENSG00000142089	144383	IFITM3	11	Interferon-induced transmembrane protein 3 (Interferon-inducible protein 1-8U). [Source:Uniprot/SWISSPROT;Acc:Q01628]	4	0	2
ENSG00000055332	5610	EIF2AK2	2	Interferon-induced, double-stranded RNA-activated protein kinase (EC 2.7.11.1) (Interferon-inducible RNA-dependent protein kinase) (Eukaryotic translation initiation factor 2-alpha kinase 2) (eIF-2A protein kinase 2) (Protein kinase RNA-activated) (PKR) (	15	3	3
ENSG00000134470	3601	IL15RA	10	Interleukin-15 receptor alpha chain precursor (IL-15R-alpha) (IL- 15RA). [Source:Uniprot/SWISSPROT;Acc:Q13261]	6	3	1
ENSG00000134352	649891	IL6ST	5	Interleukin-6 receptor subunit beta precursor (IL-6R-beta) (Interleukin-6 signal transducer) (Membrane glycoprotein 130) (gp130) (Oncostatin-M receptor alpha subunit) (CD130 antigen) (CDw130). [Source:Uniprot/SWISSPROT;Acc:P40189]	4	1	1
ENSG00000168685	3575	IL7R	5	Interleukin-7 receptor alpha chain precursor (IL-7R-alpha) (CD127 antigen) (CDw127). [Source:Uniprot/SWISSPROT;Acc:P16871]	0	1	0
ENSG00000169429	3576	IL8	4	Interleukin-8 precursor (IL-8) (CXCL8) (Monocyte-derived neutrophil chemotactic factor) (MDNCF) (T-cell chemotactic factor) (Neutrophil- activating protein 1) (NAP-1) (Protein 3-10C) (Granulocyte chemotactic protein 1) (GCP-1) (Monocyte-derived neutrophil	3	1	0
ENSG00000196776	961	CD47	3	Leukocyte surface antigen CD47 precursor (Integrin-associated protein) (IAP) (Antigenic surface determinant protein OA3) (Protein MER6). [Source:Uniprot/SWISSPROT;Acc:Q08722]	3	1	1
ENSG00000162407	8613	PPAP2B	1	Lipid phosphate phosphohydrolase 3 (EC 3.1.3.4) (Phosphatidic acid phosphatase 2b) (Phosphatidate phosphohydrolase type 2b) (PAP2b) (PAP- 2b) (PAP2-beta) (Vascular endothelial growth factor and type I collagen-inducible protein) (VCIP). [Source:Uniprot/SWI	1	1	0
ENSG00000160932	4061	LY6E	8	Lymphocyte antigen 6E precursor (Ly-6E) (Retinoic acid-induced gene E protein) (RIG-E) (Thymic shared antigen 1) (TSA-1) (Stem cell antigen 2) (SCA-2). [Source:Uniprot/SWISSPROT;Acc:Q16553]	6	2	1
ENSG00000154589	23643	LY96	8	Lymphocyte antigen 96 precursor (MD-2 protein) (ESOP-1). [Source:Uniprot/SWISSPROT;Acc:Q9Y6Y9]	1	0	1
ENSG00000107798	3988	LIPA	10	Lysosomal acid lipase/cholesteryl ester hydrolase precursor (EC 3.1.1.13) (LAL) (Acid cholesteryl ester hydrolase) (Sterol esterase) (Lipase A) (Cholesteryl esterase). [Source:Uniprot/SWISSPROT;Acc:P38571]	2	1	0
ENSG00000064601	5476	CTSA	20	Lysosomal protective protein precursor (EC 3.4.16.5) (Cathepsin A) (Carboxypeptidase C) (Protective protein for beta-galactosidase) [Contains: Lysosomal protective protein 32 kDa chain; Lysosomal protective protein 20 kDa chain]. [Source:Uniprot/SWISSPROT;	1	0	0
ENSG00000185896	3916	LAMP1	13	Lysosome-associated membrane glycoprotein 1 precursor (LAMP-1) (CD107a antigen). [Source:Uniprot/SWISSPROT;Acc:P11279]	1	1	0
ENSG00000184371	1435	CSF1	1	Macrophage colony-stimulating factor 1 precursor (CSF-1) (MCSF) (M- CSF) (Lanimostim). [Source:Uniprot/SWISSPROT;Acc:P09603]	1	1	0
ENSG00000081041	2920	CXCL2	4	Macrophage inflammatory protein 2-alpha precursor (MIP2-alpha) (CXCL2) (Growth-regulated protein beta) (Gro-beta) [Contains: GRO-beta(5-73) (GRO-beta-T) (SB-251353) (Hematopoietic synergistic factor) (HSF)]. [Source:Uniprot/SWISSPROT;Acc:P19875]	2	2	0
ENSG00000204592	3133	NP_005507.3	6	major histocompatibility complex, class I, E precursor [Source:RefSeq_peptide;Acc:NP_005507]	0	1	0
ENSG00000171867	5621	PRNP	20	Major prion protein precursor (PrP) (PrP27-30) (PrP33-35C) (ASCR) (CD230 antigen). [Source:Uniprot/SWISSPROT;Acc:P04156]	2	1	0
ENSG00000197442	4217	MAP3K5	6	Mitogen-activated protein kinase kinase kinase 5 (EC 2.7.11.25) (MAPK/ERK kinase kinase 5) (MEK kinase 5) (MEKK 5) (Apoptosis signal- regulating kinase 1) (ASK-1). [Source:Uniprot/SWISSPROT;Acc:Q99683]	1	1	0
ENSG00000166949	4088	SMAD3	15	Mothers against decapentaplegic homolog 3 (SMAD 3) (Mothers against DPP homolog 3) (Mad3) (hMAD-3) (JV15-2) (hSMAD3). [Source:Uniprot/SWISSPROT;Acc:P84022]	2	2	0
ENSG00000172936	4615	MYD88	3	Myeloid differentiation primary response protein MyD88. [Source:Uniprot/SWISSPROT;Acc:Q99836]	6	1	1
ENSG00000181019	1728	NQO1	16	NAD(P)H dehydrogenase [quinone] 1 (EC 1.6.5.2) (Quinone reductase 1) (NAD(P)H:quinone oxidoreductase 1) (QR1) (DT-diaphorase) (DTD) (Azoreductase) (Phylloquinone reductase) (Menadione reductase). [Source:Uniprot/SWISSPROT;Acc:P15559]	1	0	0
ENSG00000196549	4311	MME	3	Neprilysin (EC 3.4.24.11) (Neutral endopeptidase) (NEP) (Enkephalinase) (Neutral endopeptidase 24.11) (Atriopeptidase) (Common acute lymphocytic leukemia antigen) (CALLA) (CD10 antigen). [Source:Uniprot/SWISSPROT;Acc:P08473]	1	1	0
ENSG00000100906	4792	NFKBIA	14	NF-kappa-B inhibitor alpha (Major histocompatibility complex enhancer- binding protein MAD3) (I-kappa-B-alpha) (IkappaBalpha) (IKB-alpha). [Source:Uniprot/SWISSPROT;Acc:P25963]	2	0	0
ENSG00000105835	10135	PBEF1	7	Nicotinamide phosphoribosyltransferase (EC 2.4.2.12) (NAmPRTase) (Nampt) (Pre-B cell-enhancing factor) (Pre-B-cell colony-enhancing factor 1) (Visfatin). [Source:Uniprot/SWISSPROT;Acc:P43490]	2	0	0
ENSG00000123609	9111	NMI	2	N-myc-interactor (Nmi) (N-myc and STAT interactor). [Source:Uniprot/SWISSPROT;Acc:Q13287]	8	1	1
ENSG00000181523	6448	SGSH	17	N-sulphoglucosamine sulphohydrolase precursor (EC 3.10.1.1) (Sulfoglucosamine sulfamidase) (Sulphamidase). [Source:Uniprot/SWISSPROT;Acc:P51688]	1	1	0
ENSG00000067066	6672	SP100	2	Nuclear autoantigen Sp-100 (Speckled 100 kDa) (Nuclear dot-associated Sp100 protein) (Lysp100b). [Source:Uniprot/SWISSPROT;Acc:P23497]	0	1	0
ENSG00000165030	4783	NFIL3	9	Nuclear factor interleukin-3 regulated protein (E4 promoter binding- protein 4) (Interleukin-3 promoter transcriptional activator) (Transcriptional activator NF-IL3A) (Interleukin-3 binding-protein 1). [Source:Uniprot/SWISSPROT;Acc:Q16649]	1	0	0
ENSG00000187109	4673	NAP1L1	12	Nucleosome assembly protein 1-like 1 (NAP-1-related protein) (hNRP). [Source:Uniprot/SWISSPROT;Acc:P55209]	1	1	0
ENSG00000123240	10133	OPTN	10	Optineurin (Optic neuropathy-inducing protein) (E3-14.7K-interacting protein) (FIP-2) (Huntingtin-interacting protein HYPL) (NEMO-related protein) (Transcription factor IIIA-interacting protein) (TFIIIA- IntP). [Source:Uniprot/SWISSPROT;Acc:Q96CV9]	1	0	0
ENSG00000157654	11217	PALM2	9	Paralemmin-2. [Source:Uniprot/SWISSPROT;Acc:Q8IXS6]	0	1	0
ENSG00000163661	5806	PTX3	3	Pentraxin-related protein PTX3 precursor (Pentaxin-related protein PTX3) (Tumor necrosis factor-inducible protein TSG-14). [Source:Uniprot/SWISSPROT;Acc:P26022]	1	0	1
ENSG00000109099	5376	PMP22	17	Peripheral myelin protein 22 (PMP-22). [Source:Uniprot/SWISSPROT;Acc:Q01453]	1	1	0
ENSG00000136147	51131	PHF11	13	PHD finger protein 11 (BRCA1 C-terminus-associated protein) (Renal carcinoma antigen NY-REN-34). [Source:Uniprot/SWISSPROT;Acc:Q9UIL8]	2	0	2
ENSG00000141682	5366	PMAIP1	18	Phorbol-12-myristate-13-acetate-induced protein 1 (PMA-induced protein 1) (Immediate-early-response protein APR). [Source:Uniprot/SWISSPROT;Acc:Q13794]	5	2	1
ENSG00000188313	5359	PLSCR1	3	Phospholipid scramblase 1 (PL scramblase 1) (Ca(2+)-dependent phospholipid scramblase 1) (Erythrocyte phospholipid scramblase) (MmTRA1b). [Source:Uniprot/SWISSPROT;Acc:O15162]	15	3	3
ENSG00000070961	490	ATP2B1	12	Plasma membrane calcium-transporting ATPase 1 (EC 3.6.3.8) (PMCA1) (Plasma membrane calcium pump isoform 1) (Plasma membrane calcium ATPase isoform 1). [Source:Uniprot/SWISSPROT;Acc:P20020]	1	0	0
ENSG00000149131	710	SERPING1	11	Plasma protease C1 inhibitor precursor (C1 Inh) (C1Inh) (C1 esterase inhibitor) (C1-inhibiting factor). [Source:Uniprot/SWISSPROT;Acc:P05155]	5	2	0
ENSG00000139289	22822	PHLDA1	12	Pleckstrin homology-like domain family A member 1 (T-cell death- associated gene 51 protein) (Apoptosis-associated nuclear protein) (Proline- and histidine-rich protein) (Proline- and glutamine-rich protein) (PQ-rich protein). [Source:Uniprot/SWISSPROT;Acc	2	3	0
ENSG00000196576	23654	PLXNB2	22	Plexin-B2 precursor (MM1). [Source:Uniprot/SWISSPROT;Acc:O15031]	1	0	0
ENSG00000059378	64761	PARP12	7	Poly [ADP-ribose] polymerase 12 (EC 2.4.2.30) (PARP-12) (Zinc finger CCCH domain-containing protein 1). [Source:Uniprot/SWISSPROT;Acc:Q9H0J9]	0	1	0
ENSG00000107201	23586	DDX58	9	Probable ATP-dependent RNA helicase DDX58 (EC 3.6.1.-) (DEAD-box protein 58) (Retinoic acid-inducible gene 1 protein) (RIG-1) (RIG-I). [Source:Uniprot/SWISSPROT;Acc:O95786]	10	4	3
ENSG00000138646	51191	HERC5	4	Probable E3 ubiquitin-protein ligase HERC5 (EC 6.3.2.-) (HECT domain and RCC1-like domain-containing protein 5) (Cyclin-E-binding protein 1). [Source:Uniprot/SWISSPROT;Acc:Q9UII4]	6	1	2
ENSG00000138642	55008	HERC6	4	Probable E3 ubiquitin-protein ligase HERC6 (EC 6.3.2.-) (HECT domain and RCC1-like domain-containing protein 6). [Source:Uniprot/SWISSPROT;Acc:Q8IVU3]	2	0	1
ENSG00000146278	10957	PNRC1	6	Proline-rich nuclear receptor coactivator 1 (Proline-rich protein 2) (B4-2 protein). [Source:Uniprot/SWISSPROT;Acc:Q12796]	1	1	0
ENSG00000148344	9536	PTGES	9	Prostaglandin E synthase (EC 5.3.99.3) (Microsomal glutathione S- transferase 1-like 1) (MGST1-L1) (p53-induced apoptosis protein 12). [Source:Uniprot/SWISSPROT;Acc:O14684]	2	1	0
ENSG00000092010	5720	PSME1	14	Proteasome activator complex subunit 1 (Proteasome activator 28-alpha subunit) (PA28alpha) (PA28a) (Activator of multicatalytic protease subunit 1) (11S regulator complex subunit alpha) (REG-alpha) (Interferon gamma up-regulated I-5111 protein) (IGUP I-51	2	1	0
ENSG00000100911	5721	PSME2	14	Proteasome activator complex subunit 2 (Proteasome activator 28- subunit beta) (PA28beta) (PA28b) (Activator of multicatalytic protease subunit 2) (11S regulator complex subunit beta) (REG-beta). [Source:Uniprot/SWISSPROT;Acc:Q9UL46]	2	1	0
ENSG00000205220	5699	PSMB10	16	Proteasome subunit beta type 10 precursor (EC 3.4.25.1) (Proteasome MECl-1) (Macropain subunit MECl-1) (Multicatalytic endopeptidase complex subunit MECl-1). [Source:Uniprot/SWISSPROT;Acc:P40306]	0	1	0
ENSG00000204264	5696	PSMB8	6	Proteasome subunit beta type 8 precursor (EC 3.4.25.1) (Proteasome component C13) (Macropain subunit C13) (Multicatalytic endopeptidase complex subunit C13). [Source:Uniprot/SWISSPROT;Acc:P28062]	7	2	0
ENSG00000204261	5698	PSMB9	6	Proteasome subunit beta type 9 precursor (EC 3.4.25.1) (Proteasome chain 7) (Macropain chain 7) (Multicatalytic endopeptidase complex chain 7) (RING12 protein) (Low molecular mass protein 2). [Source:Uniprot/SWISSPROT;Acc:P28065]	12	3	3
ENSG00000133639	694	BTG1	12	Protein BTG1 (B-cell translocation gene 1 protein). [Source:Uniprot/SWISSPROT;Acc:P62324]	1	1	0
ENSG00000196154	6275	S100A4	1	Protein S100-A4 (S100 calcium-binding protein A4) (Metastasin) (Protein Mts1) (Placental calcium-binding protein) (Calvasculin). [Source:Uniprot/SWISSPROT;Acc:P26447]	0	1	0
ENSG00000134321	91543	RSAD2	2	radical S-adenosyl methionine domain containing 2 [Source:RefSeq_peptide;Acc:NP_542388]	10	4	2
ENSG00000125826	10616	RBCK1	20	RanBP-type and C3HC4-type zinc finger-containing protein 1 (Ubiquitin- conjugating enzyme 7-interacting protein 3) (Hepatitis B virus X- associated protein 4) (HBV-associated factor 4) (RING finger protein 54). [Source:Uniprot/SWISSPROT;Acc:Q9BYM8]	5	1	1
ENSG00000168461	11031	RAB31	18	Ras-related protein Rab-31 (Rab-22B). [Source:Uniprot/SWISSPROT;Acc:Q13636]	0	1	0
ENSG00000123595	9367	RAB9A	X	Ras-related protein Rab-9 (Rab-9A). [Source:Uniprot/SWISSPROT;Acc:P51151]	0	1	0
ENSG00000136514	64108	RTP4	3	Receptor-transporting protein 4 (28 kDa interferon-responsive protein). [Source:Uniprot/SWISSPROT;Acc:Q96DX8]	4	2	1
ENSG00000133321	5920	RARRES3	11	Retinoic acid receptor responder protein 3 (Tazarotene-induced gene 3 protein) (RAR-responsive protein TIG3) (Retinoid-inducible gene 1 protein). [Source:Uniprot/SWISSPROT;Acc:Q9UL19]	4	2	1
ENSG00000164292	22836	RHOBTB3	5	Rho-related BTB domain-containing protein 3. [Source:Uniprot/SWISSPROT;Acc:O94955]	1	1	0
ENSG00000119729	23433	RHOQ	2	Rho-related GTP-binding protein RhoQ precursor (Ras-related GTP- binding protein TC10). [Source:Uniprot/SWISSPROT;Acc:P17081]	1	1	0
ENSG00000136193	9805	SCRN1	7	Secernin-1. [Source:Uniprot/SWISSPROT;Acc:Q12765]	1	1	0
ENSG00000141574	6398	SECTM1	17	Secreted and transmembrane protein 1 precursor (Protein K12). [Source:Uniprot/SWISSPROT;Acc:Q8WVN6]	2	2	0
ENSG00000115415	6772	STAT1	2	Signal transducer and activator of transcription 1-alpha/beta (Transcription factor ISGF-3 components p91/p84). [Source:Uniprot/SWISSPROT;Acc:P42224]	18	2	3
ENSG00000166888	6778	STAT6	12	Signal transducer and activator of transcription 6 (IL-4 Stat). [Source:Uniprot/SWISSPROT;Acc:P42226]	1	1	0
ENSG00000108691	6347	CCL2	17	Small inducible cytokine A2 precursor (CCL2) (Monocyte chemotactic protein 1) (MCP-1) (Monocyte chemoattractant protein 1) (Monocyte chemotactic and activating factor) (MCAF) (Monocyte secretory protein JE) (HC11). [Source:Uniprot/SWISSPROT;Acc:P13500]	6	3	0
ENSG00000108688	6354	CCL7	17	Small inducible cytokine A7 precursor (CCL7) (Monocyte chemotactic protein 3) (MCP-3) (Monocyte chemoattractant protein 3) (NC28). [Source:Uniprot/SWISSPROT;Acc:P80098]	3	0	0
ENSG00000169245	3627	CXCL10	4	Small inducible cytokine B10 precursor (CXCL10) (10 kDa interferon- gamma-induced protein) (Gamma-IP10) (IP-10) [Contains: CXCL10(1-73)]. [Source:Uniprot/SWISSPROT;Acc:P02778]	10	4	0
ENSG00000169248	6373	CXCL11	4	Small inducible cytokine B11 precursor (CXCL11) (Interferon-inducible T-cell alpha chemoattractant) (I-TAC) (Interferon-gamma-inducible protein 9) (IP-9) (H174) (Beta-R1). [Source:Uniprot/SWISSPROT;Acc:O14625]	5	3	0
ENSG00000124875	6372	CXCL6	4	Small inducible cytokine B6 precursor (CXCL6) (Granulocyte chemotactic protein 2) (GCP-2) (Chemokine alpha 3) (CKA-3) [Contains: Small inducible cytokine B6, N-processed variant 1; Small inducible cytokine B6, N-processed variant 2; Small inducible cytoki	2	0	0
ENSG00000104635	23516	SLC39A14	8	solute carrier family 39 (zinc transporter), member 14 [Source:RefSeq_peptide;Acc:NP_056174]	1	1	0
ENSG00000135899	3431	SP110	2	Sp110 nuclear body protein (Speckled 110 kDa) (Transcriptional coactivator Sp110) (Interferon-induced protein 41/75). [Source:Uniprot/SWISSPROT;Acc:Q9HB58]	0	1	0
ENSG00000108828	10493	VAT1	17	Synaptic vesicle membrane protein VAT-1 homolog (EC 1.-.-.-). [Source:Uniprot/SWISSPROT;Acc:Q99536]	1	1	0
ENSG00000137575	6386	SDCBP	8	Syntenin-1 (Syndecan-binding protein 1) (Melanoma differentiation- associated protein 9) (MDA-9) (Scaffold protein Pbp1) (Pro-TGF-alpha cytoplasmic domain-interacting protein 18) (TACIP18). [Source:Uniprot/SWISSPROT;Acc:O00560]	1	1	0
ENSG00000112493	6892	TAPBP	6	tapasin isoform 1 precursor [Source:RefSeq_peptide;Acc:NP_003181]	1	0	0
ENSG00000117289	10628	TXNIP	1	Thioredoxin-interacting protein (Vitamin D3 up-regulated protein 1) (Thioredoxin-binding protein 2). [Source:Uniprot/SWISSPROT;Acc:Q9H3M7]	1	1	0
ENSG00000213689	11277	TREX1	3	Three prime repair exonuclease 1 (EC 3.1.11.2) (3-5 exonuclease TREX1) (DNase III). [Source:Uniprot/SWISSPROT;Acc:Q9NSU2]	4	2	1
ENSG00000003436	7035	TFPI	2	Tissue factor pathway inhibitor precursor (TFPI) (Lipoprotein- associated coagulation inhibitor) (LACI) (Extrinsic pathway inhibitor) (EPI). [Source:Uniprot/SWISSPROT;Acc:P10646]	1	0	0
ENSG00000177606	3725	JUN	1	Transcription factor AP-1 (Activator protein 1) (AP1) (Proto-oncogene c-jun) (V-jun avian sarcoma virus 17 oncogene homolog) (p39). [Source:Uniprot/SWISSPROT;Acc:P05412]	2	2	1
ENSG00000213928	10379	IRF9	14	Transcriptional regulator ISGF3 subunit gamma (Interferon regulatory factor 9) (IRF-9) (IFN-alpha-responsive transcription factor subunit) (Interferon-stimulated gene factor 3 gamma) (ISGF3 p48 subunit) (ISGF- 3 gamma). [Source:Uniprot/SWISSPROT;Acc:Q00978	11	3	3
ENSG00000106785	9830	TRIM14	9	Tripartite motif-containing protein 14. [Source:Uniprot/SWISSPROT;Acc:Q14142]	5	2	1
ENSG00000132274	10346	TRIM22	11	Tripartite motif-containing protein 22 (RING finger protein 94) (50 kDa-stimulated trans-acting factor) (Staf-50). [Source:Uniprot/SWISSPROT;Acc:Q8IYM9]	12	4	2
ENSG00000112343	10475	TRIM38	6	Tripartite motif-containing protein 38 (RING finger protein 15) (Zinc finger protein RoRet). [Source:Uniprot/SWISSPROT;Acc:O00635]	4	2	1
ENSG00000140105	7453	WARS	14	Tryptophanyl-tRNA synthetase, cytoplasmic (EC 6.1.1.2) (Tryptophan-- tRNA ligase) (TrpRS) (Interferon-induced protein 53) (IFP53) (hWRS). [Source:Uniprot/SWISSPROT;Acc:P23381]	8	1	0
ENSG00000026103	355	FAS	10	Tumor necrosis factor receptor superfamily member 6 precursor (FASLG receptor) (Apoptosis-mediating surface antigen FAS) (Apo-1 antigen) (CD95 antigen). [Source:Uniprot/SWISSPROT;Acc:P25445]	2	2	0
ENSG00000185215	7127	TNFAIP2	14	Tumor necrosis factor, alpha-induced protein 2 (Primary response gene B94 protein). [Source:Uniprot/SWISSPROT;Acc:Q03169]	2	1	0
ENSG00000118503	7128	TNFAIP3	6	Tumor necrosis factor, alpha-induced protein 3 (EC 3.-.-.-) (Putative DNA-binding protein A20) (Zinc finger protein A20). [Source:Uniprot/SWISSPROT;Acc:P21580]	2	2	0
ENSG00000156587	9246	UBE2L6	11	Ubiquitin/ISG15-conjugating enzyme E2 L6 (EC 6.3.2.19) (Ubiquitin- protein ligase L6) (Ubiquitin carrier protein L6) (UbcH8) (Retinoic acid-induced gene B protein) (RIG-B). [Source:Uniprot/SWISSPROT;Acc:O14933]	10	2	3
ENSG00000184979	11274	USP18	22	Ubl carboxyl-terminal hydrolase 18 (EC 3.1.2.-) (Ubl thioesterase 18) (ISG15-specific-processing protease) (43 kDa ISG15-specific protease) (hUBP43). [Source:Uniprot/SWISSPROT;Acc:Q9UMW8]	0	1	0
ENSG00000147416	526	ATP6V1B2	8	Vacuolar ATP synthase subunit B, brain isoform (EC 3.6.3.14) (V-ATPase subunit B 2) (Vacuolar proton pump subunit B 2) (Endomembrane proton pump 58 kDa subunit) (HO57). [Source:Uniprot/SWISSPROT;Acc:P21281]	1	1	0
ENSG00000162692	7412	VCAM1	1	Vascular cell adhesion protein 1 precursor (V-CAM 1) (CD106 antigen) (INCAM-100). [Source:Uniprot/SWISSPROT;Acc:P19320]	1	0	0
ENSG00000150630	7424	VEGFC	4	Vascular endothelial growth factor C precursor (VEGF-C) (Vascular endothelial growth factor-related protein) (VRP) (Flt4 ligand) (Flt4- L). [Source:Uniprot/SWISSPROT;Acc:P49767]	3	1	0
ENSG00000168899	10791	VAMP5	2	Vesicle-associated membrane protein 5 (VAMP-5) (Myobrevin). [Source:Uniprot/SWISSPROT;Acc:O95183]	1	1	0
ENSG00000132530	54739	NP_954590.1	17	XIAP associated factor-1 isoform 2 [Source:RefSeq_peptide;Acc:NP_954590]	0	1	0
